# Supplementary material for: Two Birch Species Demonstrate Opposite Latitudinal Patterns in Infestation by Gall-Making Mites in Northern Europe
Source: PLoS One. 2016 Nov 11;11(11):e0166641. doi: 10.1371/journal.pone.0166641 (PMC5105990; doi:10.1371/journal.pone.0166641)
Supplement: S1 Data — (XLS) [file pone.0166641.s001.xls]

## Sheet: Explanations
Column name	Column content
year	The year of data collection.
sample	Sampling period: 1, early summer; 2, late summer.
day	Sampling date (1, 1 January; 2, 2 Janualy, etc.)
gradient	Code for latitudinal gradient (consult Fig. 1 and text for explanations).
latitude	Approximate latitude of the study site (consult
birch_species	Birch species: pen, Betula pendula; pub, B. pubescens.
tree_no	Number of sample.
leaf_number	Number of leaves in the sampled branch.
Type1_01	Number of leaves with <1% of leaf lamina covered by Type 1 galls.
Type1_05	Number of leaves with 1-5% of leaf lamina covered by Type 1 galls.
Type1_25	Number of leaves with 5-25% of leaf lamina covered by Type 1 galls.
Type1_50	Number of leaves with 25-50% of leaf lamina covered by Type 1 galls.
Type2_01	Number of leaves with <1% of leaf lamina covered by Type 2 galls.
Type2_05	Number of leaves with 1-5% of leaf lamina covered by Type 2 galls.
Type2_25	Number of leaves with 5-25% of leaf lamina covered by Type 2 galls.
Type2_50	Number of leaves with 25-50% of leaf lamina covered by Type 2 galls.
Type3_lvs	Number of leaves with Type 3 galls.
Type3_nos	Total number of galls on these leaves.
Type4_lvs	Number of leaves with Type 4 galls.
Type4_nos	Total number of galls on these leaves.
Type5_lvs	Number of leaves with Type 5 galls.
Type5_nos	Total number of galls on these leaves.
Type6_lvs	Number of leaves with Type 6 galls.
Type6_nos	Total number of galls on these leaves.

## Sheet: Data
year	sample	day	gradient	latitude	birch_species	tree_no	leaf_number	Type1_01	Type1_05	Type1_25	Type1_50	Type2_01	Type2_05	Type2_25	Type2_50	Type3_lvs	Type3_nos	Type4_lvs	Type4_nos	Type5_lvs	Type5_nos	Type6_lvs	Type6_nos
2008	1	178	F	61	pen	1	69	.	.	.	.	.	.	.	.	.	.	.	.	0	0	.	.
2008	1	178	F	61	pen	2	129	.	.	.	.	.	.	.	.	.	.	.	.	0	0	.	.
2008	1	178	F	61	pen	3	83	.	.	.	.	.	.	.	.	.	.	.	.	0	0	.	.
2008	1	178	F	61	pen	4	130	.	.	.	.	.	.	.	.	.	.	.	.	0	0	.	.
2008	1	178	F	61	pen	5	87	.	.	.	.	.	.	.	.	.	.	.	.	0	0	.	.
2008	1	178	F	61	pub	1	129	.	.	.	.	.	.	.	.	.	.	.	.	0	0	.	.
2008	1	178	F	61	pub	2	92	.	.	.	.	.	.	.	.	.	.	.	.	0	0	.	.
2008	1	178	F	61	pub	3	64	.	.	.	.	.	.	.	.	.	.	.	.	0	0	.	.
2008	1	178	F	61	pub	4	131	.	.	.	.	.	.	.	.	.	.	.	.	0	0	.	.
2008	1	178	F	61	pub	5	112	.	.	.	.	.	.	.	.	.	.	.	.	0	0	.	.
2008	1	178	F	62	pen	1	106	.	.	.	.	.	.	.	.	.	.	.	.	0	0	.	.
2008	1	178	F	62	pen	2	109	.	.	.	.	.	.	.	.	.	.	.	.	0	0	.	.
2008	1	178	F	62	pen	3	116	.	.	.	.	.	.	.	.	.	.	.	.	0	0	.	.
2008	1	178	F	62	pen	4	110	.	.	.	.	.	.	.	.	.	.	.	.	0	0	.	.
2008	1	178	F	62	pen	5	94	.	.	.	.	.	.	.	.	.	.	.	.	1	1	.	.
2008	1	178	F	62	pub	1	57	.	.	.	.	.	.	.	.	.	.	.	.	0	0	.	.
2008	1	178	F	62	pub	2	107	.	.	.	.	.	.	.	.	.	.	.	.	0	0	.	.
2008	1	178	F	62	pub	3	89	.	.	.	.	.	.	.	.	.	.	.	.	0	0	.	.
2008	1	178	F	62	pub	4	115	.	.	.	.	.	.	.	.	.	.	.	.	0	0	.	.
2008	1	178	F	62	pub	5	80	.	.	.	.	.	.	.	.	.	.	.	.	0	0	.	.
2008	1	178	F	63	pen	1	122	.	.	.	.	.	.	.	.	.	.	.	.	26	36	.	.
2008	1	178	F	63	pen	2	65	.	.	.	.	.	.	.	.	.	.	.	.	4	5	.	.
2008	1	178	F	63	pen	3	90	.	.	.	.	.	.	.	.	.	.	.	.	22	80	.	.
2008	1	178	F	63	pen	4	101	.	.	.	.	.	.	.	.	.	.	.	.	0	0	.	.
2008	1	178	F	63	pen	5	126	.	.	.	.	.	.	.	.	.	.	.	.	0	0	.	.
2008	1	178	F	63	pub	1	64	.	.	.	.	.	.	.	.	.	.	.	.	0	0	.	.
2008	1	178	F	63	pub	2	86	.	.	.	.	.	.	.	.	.	.	.	.	0	0	.	.
2008	1	178	F	63	pub	3	86	.	.	.	.	.	.	.	.	.	.	.	.	0	0	.	.
2008	1	178	F	63	pub	4	84	.	.	.	.	.	.	.	.	.	.	.	.	0	0	.	.
2008	1	178	F	63	pub	5	92	.	.	.	.	.	.	.	.	.	.	.	.	0	0	.	.
2008	1	178	F	64	pen	1	166	.	.	.	.	.	.	.	.	.	.	.	.	0	0	.	.
2008	1	178	F	64	pen	2	137	.	.	.	.	.	.	.	.	.	.	.	.	1	2	.	.
2008	1	178	F	64	pen	3	68	.	.	.	.	.	.	.	.	.	.	.	.	0	0	.	.
2008	1	178	F	64	pen	4	73	.	.	.	.	.	.	.	.	.	.	.	.	0	0	.	.
2008	1	178	F	64	pen	5	94	.	.	.	.	.	.	.	.	.	.	.	.	1	1	.	.
2008	1	178	F	64	pub	1	76	.	.	.	.	.	.	.	.	.	.	.	.	0	0	.	.
2008	1	178	F	64	pub	2	88	.	.	.	.	.	.	.	.	.	.	.	.	0	0	.	.
2008	1	178	F	64	pub	3	73	.	.	.	.	.	.	.	.	.	.	.	.	2	3	.	.
2008	1	178	F	64	pub	4	74	.	.	.	.	.	.	.	.	.	.	.	.	0	0	.	.
2008	1	178	F	64	pub	5	61	.	.	.	.	.	.	.	.	.	.	.	.	0	0	.	.
2008	1	178	F	65	pub	1	158	.	.	.	.	.	.	.	.	.	.	.	.	0	0	.	.
2008	1	178	F	65	pub	2	94	.	.	.	.	.	.	.	.	.	.	.	.	0	0	.	.
2008	1	178	F	65	pub	3	113	.	.	.	.	.	.	.	.	.	.	.	.	0	0	.	.
2008	1	178	F	65	pub	4	117	.	.	.	.	.	.	.	.	.	.	.	.	0	0	.	.
2008	1	178	F	65	pub	5	128	.	.	.	.	.	.	.	.	.	.	.	.	24	44	.	.
2008	1	177	F	66	pen	1	114	.	.	.	.	.	.	.	.	.	.	.	.	0	0	.	.
2008	1	177	F	66	pen	2	130	.	.	.	.	.	.	.	.	.	.	.	.	0	0	.	.
2008	1	177	F	66	pen	3	101	.	.	.	.	.	.	.	.	.	.	.	.	0	0	.	.
2008	1	177	F	66	pen	4	61	.	.	.	.	.	.	.	.	.	.	.	.	0	0	.	.
2008	1	177	F	66	pen	5	126	.	.	.	.	.	.	.	.	.	.	.	.	0	0	.	.
2008	1	177	F	66	pub	1	107	.	.	.	.	.	.	.	.	.	.	.	.	0	0	.	.
2008	1	177	F	66	pub	2	103	.	.	.	.	.	.	.	.	.	.	.	.	0	0	.	.
2008	1	177	F	66	pub	3	126	.	.	.	.	.	.	.	.	.	.	.	.	1	1	.	.
2008	1	177	F	66	pub	4	121	.	.	.	.	.	.	.	.	.	.	.	.	0	0	.	.
2008	1	177	F	66	pub	5	111	.	.	.	.	.	.	.	.	.	.	.	.	0	0	.	.
2008	1	177	F	67	pen	1	69	.	.	.	.	.	.	.	.	.	.	.	.	0	0	.	.
2008	1	177	F	67	pen	2	120	.	.	.	.	.	.	.	.	.	.	.	.	0	0	.	.
2008	1	177	F	67	pen	3	71	.	.	.	.	.	.	.	.	.	.	.	.	0	0	.	.
2008	1	177	F	67	pen	4	58	.	.	.	.	.	.	.	.	.	.	.	.	32	133	.	.
2008	1	177	F	67	pen	5	53	.	.	.	.	.	.	.	.	.	.	.	.	29	162	.	.
2008	1	177	F	67	pub	1	133	.	.	.	.	.	.	.	.	.	.	.	.	0	0	.	.
2008	1	177	F	67	pub	2	104	.	.	.	.	.	.	.	.	.	.	.	.	0	0	.	.
2008	1	177	F	67	pub	3	70	.	.	.	.	.	.	.	.	.	.	.	.	0	0	.	.
2008	1	177	F	67	pub	4	99	.	.	.	.	.	.	.	.	.	.	.	.	0	0	.	.
2008	1	177	F	67	pub	5	125	.	.	.	.	.	.	.	.	.	.	.	.	0	0	.	.
2008	1	177	F	68	pen	1	87	.	.	.	.	.	.	.	.	.	.	.	.	0	0	.	.
2008	1	177	F	68	pen	2	81	.	.	.	.	.	.	.	.	.	.	.	.	31	68	.	.
2008	1	177	F	68	pen	3	77	.	.	.	.	.	.	.	.	.	.	.	.	57	1096	.	.
2008	1	177	F	68	pen	4	56	.	.	.	.	.	.	.	.	.	.	.	.	0	0	.	.
2008	1	177	F	68	pen	5	77	.	.	.	.	.	.	.	.	.	.	.	.	61	973	.	.
2008	1	177	F	68	pub	1	90	.	.	.	.	.	.	.	.	.	.	.	.	0	0	.	.
2008	1	177	F	68	pub	2	89	.	.	.	.	.	.	.	.	.	.	.	.	0	0	.	.
2008	1	177	F	68	pub	3	128	.	.	.	.	.	.	.	.	.	.	.	.	0	0	.	.
2008	1	177	F	68	pub	4	119	.	.	.	.	.	.	.	.	.	.	.	.	2	1	.	.
2008	1	177	F	68	pub	5	100	.	.	.	.	.	.	.	.	.	.	.	.	0	0	.	.
2008	1	177	F	69	pen	1	64	.	.	.	.	.	.	.	.	.	.	.	.	54	649	.	.
2008	1	177	F	69	pen	2	76	.	.	.	.	.	.	.	.	.	.	.	.	58	824	.	.
2008	1	177	F	69	pub	1	127	.	.	.	.	.	.	.	.	.	.	.	.	0	0	.	.
2008	1	177	F	69	pub	2	106	.	.	.	.	.	.	.	.	.	.	.	.	0	0	.	.
2008	1	177	F	69	pub	3	110	.	.	.	.	.	.	.	.	.	.	.	.	0	0	.	.
2008	1	177	F	69	pub	4	84	.	.	.	.	.	.	.	.	.	.	.	.	0	0	.	.
2008	1	177	F	69	pub	5	122	.	.	.	.	.	.	.	.	.	.	.	.	8	115	.	.
2008	2	247	F	61	pen	1	70	.	.	.	.	.	.	.	.	.	.	.	.	0	0	.	.
2008	2	247	F	61	pen	2	50	.	.	.	.	.	.	.	.	.	.	.	.	0	0	.	.
2008	2	247	F	61	pen	3	130	.	.	.	.	.	.	.	.	.	.	.	.	0	0	.	.
2008	2	247	F	61	pen	4	53	.	.	.	.	.	.	.	.	.	.	.	.	0	0	.	.
2008	2	247	F	61	pen	5	64	.	.	.	.	.	.	.	.	.	.	.	.	6	11	.	.
2008	2	247	F	61	pub	1	92	.	.	.	.	.	.	.	.	.	.	.	.	0	0	.	.
2008	2	247	F	61	pub	2	98	.	.	.	.	.	.	.	.	.	.	.	.	0	0	.	.
2008	2	247	F	61	pub	3	68	.	.	.	.	.	.	.	.	.	.	.	.	0	0	.	.
2008	2	247	F	61	pub	4	56	.	.	.	.	.	.	.	.	.	.	.	.	0	0	.	.
2008	2	247	F	61	pub	5	77	.	.	.	.	.	.	.	.	.	.	.	.	0	0	.	.
2008	2	247	F	62	pen	1	93	.	.	.	.	.	.	.	.	.	.	.	.	0	0	.	.
2008	2	247	F	62	pen	2	86	.	.	.	.	.	.	.	.	.	.	.	.	0	0	.	.
2008	2	247	F	62	pen	3	64	.	.	.	.	.	.	.	.	.	.	.	.	1	1	.	.
2008	2	247	F	62	pen	4	68	.	.	.	.	.	.	.	.	.	.	.	.	0	0	.	.
2008	2	247	F	62	pen	5	57	.	.	.	.	.	.	.	.	.	.	.	.	0	0	.	.
2008	2	247	F	62	pub	1	73	.	.	.	.	.	.	.	.	.	.	.	.	0	0	.	.
2008	2	247	F	62	pub	2	50	.	.	.	.	.	.	.	.	.	.	.	.	0	0	.	.
2008	2	247	F	62	pub	3	129	.	.	.	.	.	.	.	.	.	.	.	.	0	0	.	.
2008	2	247	F	62	pub	4	66	.	.	.	.	.	.	.	.	.	.	.	.	0	0	.	.
2008	2	247	F	62	pub	5	67	.	.	.	.	.	.	.	.	.	.	.	.	0	0	.	.
2008	2	247	F	63	pen	1	44	.	.	.	.	.	.	.	.	.	.	.	.	0	0	.	.
2008	2	247	F	63	pen	2	60	.	.	.	.	.	.	.	.	.	.	.	.	2	3	.	.
2008	2	247	F	63	pen	3	58	.	.	.	.	.	.	.	.	.	.	.	.	0	0	.	.
2008	2	247	F	63	pen	4	64	.	.	.	.	.	.	.	.	.	.	.	.	0	0	.	.
2008	2	247	F	63	pen	5	54	.	.	.	.	.	.	.	.	.	.	.	.	0	0	.	.
2008	2	247	F	63	pub	1	63	.	.	.	.	.	.	.	.	.	.	.	.	0	0	.	.
2008	2	247	F	63	pub	2	53	.	.	.	.	.	.	.	.	.	.	.	.	0	0	.	.
2008	2	247	F	63	pub	3	80	.	.	.	.	.	.	.	.	.	.	.	.	0	0	.	.
2008	2	247	F	63	pub	4	55	.	.	.	.	.	.	.	.	.	.	.	.	0	0	.	.
2008	2	247	F	63	pub	5	69	.	.	.	.	.	.	.	.	.	.	.	.	0	0	.	.
2008	2	247	F	64	pen	1	72	.	.	.	.	.	.	.	.	.	.	.	.	0	0	.	.
2008	2	247	F	64	pen	2	58	.	.	.	.	.	.	.	.	.	.	.	.	0	0	.	.
2008	2	247	F	64	pen	3	61	.	.	.	.	.	.	.	.	.	.	.	.	0	0	.	.
2008	2	247	F	64	pen	4	98	.	.	.	.	.	.	.	.	.	.	.	.	0	0	.	.
2008	2	247	F	64	pen	5	54	.	.	.	.	.	.	.	.	.	.	.	.	0	0	.	.
2008	2	247	F	64	pub	1	52	.	.	.	.	.	.	.	.	.	.	.	.	0	0	.	.
2008	2	247	F	64	pub	2	69	.	.	.	.	.	.	.	.	.	.	.	.	14	38	.	.
2008	2	247	F	64	pub	3	52	.	.	.	.	.	.	.	.	.	.	.	.	0	0	.	.
2008	2	247	F	64	pub	4	71	.	.	.	.	.	.	.	.	.	.	.	.	9	21	.	.
2008	2	247	F	64	pub	5	62	.	.	.	.	.	.	.	.	.	.	.	.	0	0	.	.
2008	2	247	F	65	pub	1	75	.	.	.	.	.	.	.	.	.	.	.	.	0	0	.	.
2008	2	247	F	65	pub	2	82	.	.	.	.	.	.	.	.	.	.	.	.	0	0	.	.
2008	2	247	F	65	pub	3	78	.	.	.	.	.	.	.	.	.	.	.	.	0	0	.	.
2008	2	247	F	65	pub	4	71	.	.	.	.	.	.	.	.	.	.	.	.	0	0	.	.
2008	2	247	F	65	pub	5	60	.	.	.	.	.	.	.	.	.	.	.	.	0	0	.	.
2008	2	246	F	66	pen	1	79	.	.	.	.	.	.	.	.	.	.	.	.	0	0	.	.
2008	2	246	F	66	pen	2	71	.	.	.	.	.	.	.	.	.	.	.	.	27	77	.	.
2008	2	246	F	66	pen	3	62	.	.	.	.	.	.	.	.	.	.	.	.	0	0	.	.
2008	2	246	F	66	pen	4	71	.	.	.	.	.	.	.	.	.	.	.	.	31	69	.	.
2008	2	246	F	66	pen	5	85	.	.	.	.	.	.	.	.	.	.	.	.	18	29	.	.
2008	2	246	F	66	pub	1	124	.	.	.	.	.	.	.	.	.	.	.	.	0	0	.	.
2008	2	246	F	66	pub	2	79	.	.	.	.	.	.	.	.	.	.	.	.	0	0	.	.
2008	2	246	F	66	pub	3	95	.	.	.	.	.	.	.	.	.	.	.	.	0	0	.	.
2008	2	246	F	66	pub	4	77	.	.	.	.	.	.	.	.	.	.	.	.	0	0	.	.
2008	2	246	F	66	pub	5	70	.	.	.	.	.	.	.	.	.	.	.	.	0	0	.	.
2008	2	246	F	67	pen	1	49	.	.	.	.	.	.	.	.	.	.	.	.	0	0	.	.
2008	2	246	F	67	pen	2	48	.	.	.	.	.	.	.	.	.	.	.	.	30	136	.	.
2008	2	246	F	67	pen	3	48	.	.	.	.	.	.	.	.	.	.	.	.	0	0	.	.
2008	2	246	F	67	pen	4	108	.	.	.	.	.	.	.	.	.	.	.	.	0	0	.	.
2008	2	246	F	67	pen	5	70	.	.	.	.	.	.	.	.	.	.	.	.	1	1	.	.
2008	2	246	F	67	pub	1	65	.	.	.	.	.	.	.	.	.	.	.	.	0	0	.	.
2008	2	246	F	67	pub	2	70	.	.	.	.	.	.	.	.	.	.	.	.	0	0	.	.
2008	2	246	F	67	pub	3	86	.	.	.	.	.	.	.	.	.	.	.	.	0	0	.	.
2008	2	246	F	67	pub	4	81	.	.	.	.	.	.	.	.	.	.	.	.	0	0	.	.
2008	2	246	F	67	pub	5	65	.	.	.	.	.	.	.	.	.	.	.	.	0	0	.	.
2008	2	246	F	68	pen	1	65	.	.	.	.	.	.	.	.	.	.	.	.	0	0	.	.
2008	2	246	F	68	pen	2	65	.	.	.	.	.	.	.	.	.	.	.	.	12	21	.	.
2008	2	246	F	68	pen	3	52	.	.	.	.	.	.	.	.	.	.	.	.	1	1	.	.
2008	2	246	F	68	pen	4	51	.	.	.	.	.	.	.	.	.	.	.	.	25	41	.	.
2008	2	246	F	68	pen	5	54	.	.	.	.	.	.	.	.	.	.	.	.	7	9	.	.
2008	2	246	F	68	pub	1	75	.	.	.	.	.	.	.	.	.	.	.	.	0	0	.	.
2008	2	246	F	68	pub	2	50	.	.	.	.	.	.	.	.	.	.	.	.	0	0	.	.
2008	2	246	F	68	pub	3	73	.	.	.	.	.	.	.	.	.	.	.	.	0	0	.	.
2008	2	246	F	68	pub	4	81	.	.	.	.	.	.	.	.	.	.	.	.	0	0	.	.
2008	2	246	F	68	pub	5	71	.	.	.	.	.	.	.	.	.	.	.	.	0	0	.	.
2008	2	246	F	69	pen	1	38	.	.	.	.	.	.	.	.	.	.	.	.	22	394	.	.
2008	2	246	F	69	pen	2	57	.	.	.	.	.	.	.	.	.	.	.	.	0	0	.	.
2008	2	246	F	69	pen	3	48	.	.	.	.	.	.	.	.	.	.	.	.	34	252	.	.
2008	2	246	F	69	pub	1	58	.	.	.	.	.	.	.	.	.	.	.	.	0	0	.	.
2008	2	246	F	69	pub	2	71	.	.	.	.	.	.	.	.	.	.	.	.	0	0	.	.
2008	2	246	F	69	pub	3	82	.	.	.	.	.	.	.	.	.	.	.	.	0	0	.	.
2008	2	246	F	69	pub	4	62	.	.	.	.	.	.	.	.	.	.	.	.	0	0	.	.
2008	2	246	F	69	pub	5	70	.	.	.	.	.	.	.	.	.	.	.	.	0	0	.	.
2008	1	205	R	60	pen	1	79	.	.	.	.	.	.	.	.	.	.	.	.	0	0	.	.
2008	1	205	R	60	pen	2	87	.	.	.	.	.	.	.	.	.	.	.	.	0	0	.	.
2008	1	205	R	60	pen	3	72	.	.	.	.	.	.	.	.	.	.	.	.	0	0	.	.
2008	1	205	R	60	pen	4	81	.	.	.	.	.	.	.	.	.	.	.	.	0	0	.	.
2008	1	205	R	60	pen	5	74	.	.	.	.	.	.	.	.	.	.	.	.	0	0	.	.
2008	1	205	R	60	pub	1	80	.	.	.	.	.	.	.	.	.	.	.	.	0	0	.	.
2008	1	205	R	60	pub	2	79	.	.	.	.	.	.	.	.	.	.	.	.	0	0	.	.
2008	1	205	R	60	pub	3	49	.	.	.	.	.	.	.	.	.	.	.	.	0	0	.	.
2008	1	205	R	60	pub	4	100	.	.	.	.	.	.	.	.	.	.	.	.	1	2	.	.
2008	1	205	R	60	pub	5	62	.	.	.	.	.	.	.	.	.	.	.	.	0	0	.	.
2008	1	205	R	61	pen	1	82	.	.	.	.	.	.	.	.	.	.	.	.	0	0	.	.
2008	1	205	R	61	pen	2	78	.	.	.	.	.	.	.	.	.	.	.	.	0	0	.	.
2008	1	205	R	61	pen	3	82	.	.	.	.	.	.	.	.	.	.	.	.	0	0	.	.
2008	1	205	R	61	pen	4	93	.	.	.	.	.	.	.	.	.	.	.	.	0	0	.	.
2008	1	205	R	61	pen	5	61	.	.	.	.	.	.	.	.	.	.	.	.	0	0	.	.
2008	1	205	R	61	pub	1	122	.	.	.	.	.	.	.	.	.	.	.	.	0	0	.	.
2008	1	205	R	61	pub	2	113	.	.	.	.	.	.	.	.	.	.	.	.	0	0	.	.
2008	1	205	R	61	pub	3	59	.	.	.	.	.	.	.	.	.	.	.	.	0	0	.	.
2008	1	205	R	61	pub	4	72	.	.	.	.	.	.	.	.	.	.	.	.	8	9	.	.
2008	1	205	R	61	pub	5	63	.	.	.	.	.	.	.	.	.	.	.	.	0	0	.	.
2008	1	205	R	62	pen	1	63	.	.	.	.	.	.	.	.	.	.	.	.	0	0	.	.
2008	1	205	R	62	pen	2	59	.	.	.	.	.	.	.	.	.	.	.	.	0	0	.	.
2008	1	205	R	62	pen	3	78	.	.	.	.	.	.	.	.	.	.	.	.	1	1	.	.
2008	1	205	R	62	pen	4	112	.	.	.	.	.	.	.	.	.	.	.	.	0	0	.	.
2008	1	205	R	62	pen	5	53	.	.	.	.	.	.	.	.	.	.	.	.	0	0	.	.
2008	1	205	R	62	pub	1	61	.	.	.	.	.	.	.	.	.	.	.	.	0	0	.	.
2008	1	205	R	62	pub	2	68	.	.	.	.	.	.	.	.	.	.	.	.	0	0	.	.
2008	1	205	R	62	pub	3	76	.	.	.	.	.	.	.	.	.	.	.	.	0	0	.	.
2008	1	205	R	62	pub	4	74	.	.	.	.	.	.	.	.	.	.	.	.	0	0	.	.
2008	1	205	R	62	pub	5	73	.	.	.	.	.	.	.	.	.	.	.	.	0	0	.	.
2008	1	205	R	63	pen	1	98	.	.	.	.	.	.	.	.	.	.	.	.	1	1	.	.
2008	1	205	R	63	pen	2	53	.	.	.	.	.	.	.	.	.	.	.	.	17	46	.	.
2008	1	205	R	63	pen	3	79	.	.	.	.	.	.	.	.	.	.	.	.	0	0	.	.
2008	1	205	R	63	pen	4	133	.	.	.	.	.	.	.	.	.	.	.	.	0	0	.	.
2008	1	205	R	63	pen	5	69	.	.	.	.	.	.	.	.	.	.	.	.	5	11	.	.
2008	1	205	R	63	pub	1	121	.	.	.	.	.	.	.	.	.	.	.	.	0	0	.	.
2008	1	205	R	63	pub	2	76	.	.	.	.	.	.	.	.	.	.	.	.	0	0	.	.
2008	1	205	R	63	pub	3	55	.	.	.	.	.	.	.	.	.	.	.	.	0	0	.	.
2008	1	205	R	63	pub	4	161	.	.	.	.	.	.	.	.	.	.	.	.	0	0	.	.
2008	1	205	R	63	pub	5	97	.	.	.	.	.	.	.	.	.	.	.	.	0	0	.	.
2008	1	206	R	64	pen	1	65	.	.	.	.	.	.	.	.	.	.	.	.	17	41	.	.
2008	1	206	R	64	pen	2	41	.	.	.	.	.	.	.	.	.	.	.	.	0	0	.	.
2008	1	206	R	64	pen	3	59	.	.	.	.	.	.	.	.	.	.	.	.	11	24	.	.
2008	1	206	R	64	pen	4	42	.	.	.	.	.	.	.	.	.	.	.	.	0	0	.	.
2008	1	206	R	64	pen	5	74	.	.	.	.	.	.	.	.	.	.	.	.	5	7	.	.
2008	1	206	R	64	pub	1	78	.	.	.	.	.	.	.	.	.	.	.	.	0	0	.	.
2008	1	206	R	64	pub	2	78	.	.	.	.	.	.	.	.	.	.	.	.	8	13	.	.
2008	1	206	R	64	pub	3	76	.	.	.	.	.	.	.	.	.	.	.	.	1	1	.	.
2008	1	206	R	64	pub	4	66	.	.	.	.	.	.	.	.	.	.	.	.	2	2	.	.
2008	1	206	R	64	pub	5	61	.	.	.	.	.	.	.	.	.	.	.	.	0	0	.	.
2008	1	206	R	65	pen	1	78	.	.	.	.	.	.	.	.	.	.	.	.	1	1	.	.
2008	1	206	R	65	pen	2	77	.	.	.	.	.	.	.	.	.	.	.	.	1	2	.	.
2008	1	206	R	65	pen	3	51	.	.	.	.	.	.	.	.	.	.	.	.	0	0	.	.
2008	1	206	R	65	pen	4	90	.	.	.	.	.	.	.	.	.	.	.	.	0	0	.	.
2008	1	206	R	65	pen	5	86	.	.	.	.	.	.	.	.	.	.	.	.	0	0	.	.
2008	1	206	R	65	pub	1	87	.	.	.	.	.	.	.	.	.	.	.	.	0	0	.	.
2008	1	206	R	65	pub	2	64	.	.	.	.	.	.	.	.	.	.	.	.	0	0	.	.
2008	1	206	R	65	pub	3	99	.	.	.	.	.	.	.	.	.	.	.	.	10	28	.	.
2008	1	206	R	65	pub	4	64	.	.	.	.	.	.	.	.	.	.	.	.	0	0	.	.
2008	1	206	R	65	pub	5	87	.	.	.	.	.	.	.	.	.	.	.	.	0	0	.	.
2008	1	206	R	66	pen	1	111	.	.	.	.	.	.	.	.	.	.	.	.	33	99	.	.
2008	1	206	R	66	pen	2	54	.	.	.	.	.	.	.	.	.	.	.	.	38	138	.	.
2008	1	206	R	66	pen	3	69	.	.	.	.	.	.	.	.	.	.	.	.	1	1	.	.
2008	1	206	R	66	pen	4	66	.	.	.	.	.	.	.	.	.	.	.	.	3	3	.	.
2008	1	206	R	66	pen	5	83	.	.	.	.	.	.	.	.	.	.	.	.	33	122	.	.
2008	1	206	R	66	pub	1	109	.	.	.	.	.	.	.	.	.	.	.	.	92	886	.	.
2008	1	206	R	66	pub	2	86	.	.	.	.	.	.	.	.	.	.	.	.	1	2	.	.
2008	1	206	R	66	pub	3	81	.	.	.	.	.	.	.	.	.	.	.	.	0	0	.	.
2008	1	206	R	66	pub	4	69	.	.	.	.	.	.	.	.	.	.	.	.	0	0	.	.
2008	1	206	R	66	pub	5	88	.	.	.	.	.	.	.	.	.	.	.	.	0	0	.	.
2008	1	206	R	67	pen	1	66	.	.	.	.	.	.	.	.	.	.	.	.	0	0	.	.
2008	1	206	R	67	pen	2	66	.	.	.	.	.	.	.	.	.	.	.	.	1	2	.	.
2008	1	206	R	67	pen	3	58	.	.	.	.	.	.	.	.	.	.	.	.	12	41	.	.
2008	1	206	R	67	pen	4	72	.	.	.	.	.	.	.	.	.	.	.	.	20	60	.	.
2008	1	206	R	67	pen	5	86	.	.	.	.	.	.	.	.	.	.	.	.	0	0	.	.
2008	1	206	R	67	pub	1	51	.	.	.	.	.	.	.	.	.	.	.	.	0	0	.	.
2008	1	206	R	67	pub	2	134	.	.	.	.	.	.	.	.	.	.	.	.	0	0	.	.
2008	1	206	R	67	pub	3	67	.	.	.	.	.	.	.	.	.	.	.	.	0	0	.	.
2008	1	206	R	67	pub	4	60	.	.	.	.	.	.	.	.	.	.	.	.	0	0	.	.
2008	1	206	R	67	pub	5	56	.	.	.	.	.	.	.	.	.	.	.	.	24	107	.	.
2008	1	211	R	68	pen	1	61	.	.	.	.	.	.	.	.	.	.	.	.	0	0	.	.
2008	1	211	R	68	pen	2	91	.	.	.	.	.	.	.	.	.	.	.	.	0	0	.	.
2008	1	211	R	68	pen	3	72	.	.	.	.	.	.	.	.	.	.	.	.	0	0	.	.
2008	1	211	R	68	pen	4	89	.	.	.	.	.	.	.	.	.	.	.	.	11	30	.	.
2008	1	211	R	68	pen	5	72	.	.	.	.	.	.	.	.	.	.	.	.	0	0	.	.
2008	1	211	R	68	pub	1	95	.	.	.	.	.	.	.	.	.	.	.	.	0	0	.	.
2008	1	211	R	68	pub	2	169	.	.	.	.	.	.	.	.	.	.	.	.	0	0	.	.
2008	1	211	R	68	pub	3	97	.	.	.	.	.	.	.	.	.	.	.	.	0	0	.	.
2008	1	211	R	68	pub	4	84	.	.	.	.	.	.	.	.	.	.	.	.	0	0	.	.
2008	1	211	R	68	pub	5	118	.	.	.	.	.	.	.	.	.	.	.	.	0	0	.	.
2008	1	211	R	69	pub	1	81	.	.	.	.	.	.	.	.	.	.	.	.	0	0	.	.
2008	1	211	R	69	pub	2	127	.	.	.	.	.	.	.	.	.	.	.	.	0	0	.	.
2008	1	211	R	69	pub	3	124	.	.	.	.	.	.	.	.	.	.	.	.	0	0	.	.
2008	1	211	R	69	pub	4	145	.	.	.	.	.	.	.	.	.	.	.	.	0	0	.	.
2008	1	211	R	69	pub	5	117	.	.	.	.	.	.	.	.	.	.	.	.	0	0	.	.
2008	2	238	R	60	pen	1	51	.	.	.	.	.	.	.	.	.	.	.	.	0	0	.	.
2008	2	238	R	60	pen	2	50	.	.	.	.	.	.	.	.	.	.	.	.	0	0	.	.
2008	2	238	R	60	pen	3	66	.	.	.	.	.	.	.	.	.	.	.	.	0	0	.	.
2008	2	238	R	60	pen	4	43	.	.	.	.	.	.	.	.	.	.	.	.	0	0	.	.
2008	2	238	R	60	pen	5	61	.	.	.	.	.	.	.	.	.	.	.	.	0	0	.	.
2008	2	238	R	60	pub	1	51	.	.	.	.	.	.	.	.	.	.	.	.	0	0	.	.
2008	2	238	R	60	pub	2	45	.	.	.	.	.	.	.	.	.	.	.	.	0	0	.	.
2008	2	238	R	60	pub	3	65	.	.	.	.	.	.	.	.	.	.	.	.	0	0	.	.
2008	2	238	R	60	pub	4	56	.	.	.	.	.	.	.	.	.	.	.	.	0	0	.	.
2008	2	238	R	60	pub	5	56	.	.	.	.	.	.	.	.	.	.	.	.	0	0	.	.
2008	2	238	R	61	pen	1	73	.	.	.	.	.	.	.	.	.	.	.	.	0	0	.	.
2008	2	238	R	61	pen	2	60	.	.	.	.	.	.	.	.	.	.	.	.	0	0	.	.
2008	2	238	R	61	pen	3	92	.	.	.	.	.	.	.	.	.	.	.	.	0	0	.	.
2008	2	238	R	61	pen	4	58	.	.	.	.	.	.	.	.	.	.	.	.	0	0	.	.
2008	2	238	R	61	pen	5	84	.	.	.	.	.	.	.	.	.	.	.	.	0	0	.	.
2008	2	238	R	61	pub	1	66	.	.	.	.	.	.	.	.	.	.	.	.	0	0	.	.
2008	2	238	R	61	pub	2	69	.	.	.	.	.	.	.	.	.	.	.	.	0	0	.	.
2008	2	238	R	61	pub	3	71	.	.	.	.	.	.	.	.	.	.	.	.	0	0	.	.
2008	2	238	R	61	pub	4	104	.	.	.	.	.	.	.	.	.	.	.	.	0	0	.	.
2008	2	238	R	61	pub	5	58	.	.	.	.	.	.	.	.	.	.	.	.	0	0	.	.
2008	2	238	R	62	pen	1	56	.	.	.	.	.	.	.	.	.	.	.	.	4	11	.	.
2008	2	238	R	62	pen	2	68	.	.	.	.	.	.	.	.	.	.	.	.	0	0	.	.
2008	2	238	R	62	pen	3	71	.	.	.	.	.	.	.	.	.	.	.	.	0	0	.	.
2008	2	238	R	62	pen	4	70	.	.	.	.	.	.	.	.	.	.	.	.	0	0	.	.
2008	2	238	R	62	pen	5	65	.	.	.	.	.	.	.	.	.	.	.	.	1	1	.	.
2008	2	238	R	62	pub	1	97	.	.	.	.	.	.	.	.	.	.	.	.	0	0	.	.
2008	2	238	R	62	pub	2	57	.	.	.	.	.	.	.	.	.	.	.	.	0	0	.	.
2008	2	238	R	62	pub	3	83	.	.	.	.	.	.	.	.	.	.	.	.	0	0	.	.
2008	2	238	R	62	pub	4	,	.	.	.	.	.	.	.	.	.	.	.	.	0	0	.	.
2008	2	238	R	62	pub	5	65	.	.	.	.	.	.	.	.	.	.	.	.	0	0	.	.
2008	2	238	R	63	pen	1	77	.	.	.	.	.	.	.	.	.	.	.	.	0	0	.	.
2008	2	238	R	63	pen	2	80	.	.	.	.	.	.	.	.	.	.	.	.	0	0	.	.
2008	2	238	R	63	pen	3	90	.	.	.	.	.	.	.	.	.	.	.	.	0	0	.	.
2008	2	238	R	63	pen	4	101	.	.	.	.	.	.	.	.	.	.	.	.	0	0	.	.
2008	2	238	R	63	pen	5	95	.	.	.	.	.	.	.	.	.	.	.	.	0	0	.	.
2008	2	238	R	63	pub	1	73	.	.	.	.	.	.	.	.	.	.	.	.	0	0	.	.
2008	2	238	R	63	pub	2	62	.	.	.	.	.	.	.	.	.	.	.	.	0	0	.	.
2008	2	238	R	63	pub	3	63	.	.	.	.	.	.	.	.	.	.	.	.	0	0	.	.
2008	2	238	R	63	pub	4	72	.	.	.	.	.	.	.	.	.	.	.	.	0	0	.	.
2008	2	238	R	63	pub	5	92	.	.	.	.	.	.	.	.	.	.	.	.	0	0	.	.
2008	2	239	R	64	pen	1	69	.	.	.	.	.	.	.	.	.	.	.	.	32	89	.	.
2008	2	239	R	64	pen	2	52	.	.	.	.	.	.	.	.	.	.	.	.	0	0	.	.
2008	2	239	R	64	pen	3	49	.	.	.	.	.	.	.	.	.	.	.	.	2	9	.	.
2008	2	239	R	64	pen	4	57	.	.	.	.	.	.	.	.	.	.	.	.	15	34	.	.
2008	2	239	R	64	pen	5	62	.	.	.	.	.	.	.	.	.	.	.	.	0	0	.	.
2008	2	239	R	64	pub	1	53	.	.	.	.	.	.	.	.	.	.	.	.	0	0	.	.
2008	2	239	R	64	pub	2	44	.	.	.	.	.	.	.	.	.	.	.	.	0	0	.	.
2008	2	239	R	64	pub	3	64	.	.	.	.	.	.	.	.	.	.	.	.	0	0	.	.
2008	2	239	R	64	pub	4	63	.	.	.	.	.	.	.	.	.	.	.	.	0	0	.	.
2008	2	239	R	64	pub	5	65	.	.	.	.	.	.	.	.	.	.	.	.	0	0	.	.
2008	2	239	R	65	pen	1	78	.	.	.	.	.	.	.	.	.	.	.	.	0	0	.	.
2008	2	239	R	65	pen	2	71	.	.	.	.	.	.	.	.	.	.	.	.	25	83	.	.
2008	2	239	R	65	pen	3	66	.	.	.	.	.	.	.	.	.	.	.	.	1	1	.	.
2008	2	239	R	65	pen	4	76	.	.	.	.	.	.	.	.	.	.	.	.	23	47	.	.
2008	2	239	R	65	pen	5	57	.	.	.	.	.	.	.	.	.	.	.	.	37	443	.	.
2008	2	239	R	65	pub	1	62	.	.	.	.	.	.	.	.	.	.	.	.	0	0	.	.
2008	2	239	R	65	pub	2	110	.	.	.	.	.	.	.	.	.	.	.	.	0	0	.	.
2008	2	239	R	65	pub	3	68	.	.	.	.	.	.	.	.	.	.	.	.	0	0	.	.
2008	2	239	R	65	pub	4	80	.	.	.	.	.	.	.	.	.	.	.	.	0	0	.	.
2008	2	239	R	65	pub	5	61	.	.	.	.	.	.	.	.	.	.	.	.	0	0	.	.
2008	2	239	R	66	pen	1	46	.	.	.	.	.	.	.	.	.	.	.	.	3	6	.	.
2008	2	239	R	66	pen	2	86	.	.	.	.	.	.	.	.	.	.	.	.	21	69	.	.
2008	2	239	R	66	pen	3	101	.	.	.	.	.	.	.	.	.	.	.	.	38	285	.	.
2008	2	239	R	66	pen	4	60	.	.	.	.	.	.	.	.	.	.	.	.	22	166	.	.
2008	2	239	R	66	pen	5	55	.	.	.	.	.	.	.	.	.	.	.	.	11	14	.	.
2008	2	239	R	66	pub	1	113	.	.	.	.	.	.	.	.	.	.	.	.	0	0	.	.
2008	2	239	R	66	pub	2	74	.	.	.	.	.	.	.	.	.	.	.	.	0	0	.	.
2008	2	239	R	66	pub	3	85	.	.	.	.	.	.	.	.	.	.	.	.	28	67	.	.
2008	2	239	R	66	pub	4	88	.	.	.	.	.	.	.	.	.	.	.	.	10	18	.	.
2008	2	239	R	66	pub	5	92	.	.	.	.	.	.	.	.	.	.	.	.	29	88	.	.
2008	2	239	R	67	pen	1	50	.	.	.	.	.	.	.	.	.	.	.	.	0	0	.	.
2008	2	239	R	67	pen	2	67	.	.	.	.	.	.	.	.	.	.	.	.	13	20	.	.
2008	2	239	R	67	pen	3	60	.	.	.	.	.	.	.	.	.	.	.	.	32	226	.	.
2008	2	239	R	67	pen	4	72	.	.	.	.	.	.	.	.	.	.	.	.	25	53	.	.
2008	2	239	R	67	pen	5	78	.	.	.	.	.	.	.	.	.	.	.	.	9	25	.	.
2008	2	239	R	67	pub	1	91	.	.	.	.	.	.	.	.	.	.	.	.	0	0	.	.
2008	2	239	R	67	pub	2	99	.	.	.	.	.	.	.	.	.	.	.	.	0	0	.	.
2008	2	239	R	67	pub	3	61	.	.	.	.	.	.	.	.	.	.	.	.	4	6	.	.
2008	2	239	R	67	pub	4	73	.	.	.	.	.	.	.	.	.	.	.	.	0	0	.	.
2008	2	239	R	67	pub	5	49	.	.	.	.	.	.	.	.	.	.	.	.	7	24	.	.
2008	2	244	R	68	pen	1	119	.	.	.	.	.	.	.	.	.	.	.	.	0	0	.	.
2008	2	233	R	68	pen	2	82	.	.	.	.	.	.	.	.	.	.	.	.	0	0	.	.
2008	2	233	R	68	pen	3	68	.	.	.	.	.	.	.	.	.	.	.	.	0	0	.	.
2008	2	233	R	68	pen	4	69	.	.	.	.	.	.	.	.	.	.	.	.	0	0	.	.
2008	2	233	R	68	pen	5	82	.	.	.	.	.	.	.	.	.	.	.	.	0	0	.	.
2008	2	233	R	68	pub	1	104	.	.	.	.	.	.	.	.	.	.	.	.	0	0	.	.
2008	2	233	R	68	pub	2	97	.	.	.	.	.	.	.	.	.	.	.	.	0	0	.	.
2008	2	233	R	68	pub	3	85	.	.	.	.	.	.	.	.	.	.	.	.	0	0	.	.
2008	2	233	R	68	pub	4	96	.	.	.	.	.	.	.	.	.	.	.	.	0	0	.	.
2008	2	233	R	68	pub	5	111	.	.	.	.	.	.	.	.	.	.	.	.	0	0	.	.
2008	2	233	R	69	pub	1	107	.	.	.	.	.	.	.	.	.	.	.	.	0	0	.	.
2008	2	233	R	69	pub	2	122	.	.	.	.	.	.	.	.	.	.	.	.	0	0	.	.
2008	2	233	R	69	pub	3	75	.	.	.	.	.	.	.	.	.	.	.	.	0	0	.	.
2008	2	233	R	69	pub	4	85	.	.	.	.	.	.	.	.	.	.	.	.	0	0	.	.
2008	2	233	R	69	pub	5	110	.	.	.	.	.	.	.	.	.	.	.	.	0	0	.	.
2009	1	171	K	59.1	pen	1	83	0	0	0	0	4	1	0	0	0	0	0	0	0	0	0	0
2009	1	171	K	59.1	pen	2	86	0	0	0	0	0	0	0	0	0	0	0	0	0	0	0	0
2009	1	171	K	59.1	pen	3	71	0	0	0	0	0	0	0	0	0	0	0	0	3	11	0	0
2009	1	171	K	59.1	pen	4	65	0	0	0	0	0	0	0	0	0	0	0	0	0	0	0	0
2009	1	171	K	59.1	pen	5	66	0	0	0	0	0	0	0	0	0	0	0	0	1	1	0	0
2009	1	171	K	59.1	pub	1	96	0	0	0	0	0	0	0	0	0	0	0	0	0	0	3	3
2009	1	171	K	59.1	pub	2	60	0	0	0	0	0	0	0	0	0	0	0	0	0	0	0	0
2009	1	171	K	59.1	pub	3	65	0	0	0	0	0	0	0	0	0	0	0	0	0	0	0	0
2009	1	171	K	59.1	pub	4	60	0	0	0	0	0	0	0	0	0	0	0	0	0	0	0	0
2009	1	171	K	59.1	pub	5	62	0	0	0	0	0	0	0	0	0	0	0	0	0	0	17	36
2009	1	170	K	60	pen	1	87	0	0	0	0	0	0	0	0	0	0	2	2	0	0	0	0
2009	1	170	K	60	pen	2	88	0	0	0	0	1	0	0	0	0	0	0	0	0	0	0	0
2009	1	170	K	60	pen	3	56	0	0	0	0	0	0	0	0	0	0	0	0	9	13	0	0
2009	1	170	K	60	pen	4	63	0	0	0	0	0	0	0	0	0	0	0	0	0	0	0	0
2009	1	170	K	60	pen	5	58	0	0	0	0	0	0	0	0	0	0	0	0	1	1	0	0
2009	1	170	K	60	pub	1	51	0	0	0	0	0	0	0	0	0	0	0	0	0	0	0	0
2009	1	170	K	60	pub	2	53	0	0	0	0	0	0	0	0	0	0	0	0	0	0	0	0
2009	1	170	K	60	pub	3	91	1	0	0	0	0	0	0	0	0	0	0	0	0	0	19	41
2009	1	170	K	60	pub	4	138	0	0	0	0	0	0	0	0	0	0	0	0	0	0	8	11
2009	1	170	K	60	pub	5	90	0	0	0	0	0	0	0	0	0	0	0	0	0	0	0	0
2009	1	170	K	60.7	pen	1	86	0	0	0	0	0	0	0	0	0	0	4	4	0	0	0	0
2009	1	170	K	60.7	pen	2	116	0	0	0	0	0	0	0	0	0	0	0	0	2	2	0	0
2009	1	170	K	60.7	pen	3	75	0	0	0	0	0	0	0	0	0	0	0	0	0	0	0	0
2009	1	170	K	60.7	pen	4	67	0	0	0	0	0	0	0	0	0	0	0	0	1	1	0	0
2009	1	170	K	60.7	pen	5	128	0	0	0	0	0	0	0	0	0	0	0	0	0	0	0	0
2009	1	170	K	60.7	pub	1	61	0	0	0	0	0	0	0	0	0	0	0	0	0	0	1	2
2009	1	170	K	60.7	pub	2	66	0	0	0	0	0	0	0	0	0	0	0	0	0	0	26	78
2009	1	170	K	60.7	pub	3	93	0	0	0	0	0	0	0	0	0	0	0	0	0	0	0	0
2009	1	170	K	60.7	pub	4	79	0	0	0	0	0	0	0	0	1	3	0	0	0	0	31	68
2009	1	170	K	60.7	pub	5	58	0	0	0	0	0	0	0	0	0	0	0	0	0	0	9	20
2009	1	170	K	61.3	pen	1	73	0	0	0	0	0	0	0	0	0	0	0	0	1	1	0	0
2009	1	170	K	61.3	pen	2	65	0	0	0	0	3	0	0	0	0	0	1	1	2	2	0	0
2009	1	170	K	61.3	pen	3	65	0	0	0	0	3	3	0	0	0	0	0	0	1	1	0	0
2009	1	170	K	61.3	pen	4	68	0	0	0	0	0	4	0	0	0	0	0	0	0	0	0	0
2009	1	170	K	61.3	pen	5	64	0	0	0	0	0	0	0	0	0	0	2	4	0	0	0	0
2009	1	170	K	61.3	pub	1	63	8	6	2	0	2	0	0	0	0	0	0	0	0	0	0	0
2009	1	170	K	61.3	pub	2	70	0	0	0	0	0	0	0	0	0	0	0	0	0	0	0	0
2009	1	170	K	61.3	pub	3	66	0	0	0	0	0	22	0	0	0	0	0	0	0	0	0	0
2009	1	170	K	61.3	pub	4	54	0	0	0	0	2	0	0	0	0	0	0	0	0	0	0	0
2009	1	170	K	61.3	pub	5	94	0	0	0	0	4	0	0	0	0	0	0	0	0	0	1	1
2009	1	169	K	62	pen	1	55	0	0	0	0	1	0	0	0	0	0	1	4	7	8	0	0
2009	1	169	K	62	pen	2	68	0	0	0	0	0	5	0	0	0	0	0	0	0	0	0	0
2009	1	169	K	62	pen	3	111	0	0	0	0	11	0	0	0	0	0	0	0	2	7	0	0
2009	1	169	K	62	pen	4	69	0	0	0	0	0	0	0	0	0	0	0	0	0	0	0	0
2009	1	169	K	62	pen	5	65	0	0	0	0	0	0	0	0	0	0	0	0	1	1	0	0
2009	1	169	K	62	pub	1	88	0	0	0	0	1	0	0	0	0	0	0	0	0	0	0	0
2009	1	169	K	62	pub	2	64	0	0	0	0	1	0	0	0	0	0	0	0	0	0	13	22
2009	1	169	K	62	pub	3	78	0	0	0	0	0	0	0	0	0	0	0	0	0	0	0	0
2009	1	169	K	62	pub	4	58	0	0	0	0	0	0	0	0	0	0	0	0	0	0	0	0
2009	1	169	K	62	pub	5	57	1	0	0	0	2	0	0	0	0	0	0	0	0	0	0	0
2009	1	169	K	62.7	pen	1	71	0	0	0	0	0	0	0	0	0	0	0	0	4	8	0	0
2009	1	169	K	62.7	pen	2	57	0	0	0	0	4	0	0	0	0	0	0	0	17	33	0	0
2009	1	169	K	62.7	pen	3	96	0	0	0	0	0	0	0	0	0	0	0	0	0	0	0	0
2009	1	169	K	62.7	pen	4	65	0	0	0	0	0	0	0	0	0	0	0	0	28	54	0	0
2009	1	169	K	62.7	pen	5	66	0	0	0	0	1	0	0	0	1	1	0	0	0	0	0	0
2009	1	169	K	62.7	pub	1	58	6	4	0	0	5	0	0	0	0	0	0	0	0	0	34	92
2009	1	169	K	62.7	pub	2	75	0	0	0	0	0	0	0	0	0	0	0	0	0	0	0	0
2009	1	169	K	62.7	pub	3	65	0	0	0	0	0	0	0	0	2	2	0	0	0	0	0	0
2009	1	169	K	62.7	pub	4	95	0	0	0	0	0	0	0	0	3	3	0	0	0	0	0	0
2009	1	169	K	62.7	pub	5	114	0	0	0	0	0	0	0	0	0	0	0	0	4	28	0	0
2009	1	169	K	63.2	pen	1	114	0	0	0	0	0	0	0	0	0	0	0	0	0	0	0	0
2009	1	169	K	63.2	pen	2	81	0	0	0	0	0	0	0	0	0	0	0	0	0	0	0	0
2009	1	169	K	63.2	pen	3	140	0	0	0	0	0	0	0	0	0	0	0	0	0	0	0	0
2009	1	169	K	63.2	pen	4	118	0	0	0	0	1	0	0	0	0	0	0	0	0	0	0	0
2009	1	169	K	63.2	pen	5	94	0	0	0	0	0	0	0	0	0	0	0	0	0	0	0	0
2009	1	169	K	63.2	pub	1	126	0	0	0	0	0	0	0	0	1	1	0	0	7	20	0	0
2009	1	169	K	63.2	pub	2	83	0	0	0	0	0	0	0	0	0	0	0	0	0	0	24	51
2009	1	169	K	63.2	pub	3	106	0	0	0	0	0	0	0	0	0	0	0	0	0	0	2	2
2009	1	169	K	63.2	pub	4	108	1	0	0	0	0	0	0	0	0	0	0	0	0	0	0	0
2009	1	169	K	63.2	pub	5	98	0	0	0	0	2	0	0	0	0	0	0	0	0	0	1	1
2009	1	169	K	63.7	pen	1	105	0	0	0	0	0	0	0	0	0	0	0	0	14	20	0	0
2009	1	169	K	63.7	pen	2	76	0	0	0	0	1	0	0	0	0	0	0	0	1	1	0	0
2009	1	169	K	63.7	pen	3	67	0	0	0	0	0	0	0	0	0	0	0	0	0	0	0	0
2009	1	169	K	63.7	pen	4	109	0	0	0	0	1	0	0	0	0	0	0	0	16	32	0	0
2009	1	169	K	63.7	pen	5	130	0	0	0	0	0	0	0	0	0	0	0	0	0	0	0	0
2009	1	169	K	63.7	pub	1	123	0	0	0	0	0	0	0	0	0	0	0	0	0	0	0	0
2009	1	169	K	63.7	pub	2	73	0	0	0	0	0	0	0	0	0	0	0	0	0	0	0	0
2009	1	169	K	63.7	pub	3	76	0	0	0	0	0	0	0	0	0	0	0	0	0	0	0	0
2009	1	169	K	63.7	pub	4	90	0	0	0	0	0	0	0	0	0	0	0	0	0	0	0	0
2009	1	169	K	63.7	pub	5	133	0	0	0	0	0	0	0	0	0	0	0	0	0	0	0	0
2009	1	169	K	65.1	pub	1	88	0	0	0	0	0	0	0	0	0	0	0	0	0	0	0	0
2009	1	169	K	65.1	pub	2	107	2	0	0	0	8	0	0	0	0	0	0	0	0	0	3	6
2009	1	169	K	65.1	pub	3	62	0	0	0	0	0	0	0	0	0	0	0	0	0	0	0	0
2009	1	169	K	65.1	pub	4	78	3	6	0	0	0	0	0	0	0	0	0	0	1	1	0	0
2009	1	169	K	65.1	pub	5	101	0	0	0	0	0	0	0	0	0	0	0	0	3	7	0	0
2009	1	169	K	66	pub	1	84	0	0	0	0	0	0	0	0	0	0	0	0	0	0	0	0
2009	1	169	K	66	pub	2	82	0	0	0	0	0	0	0	0	2	2	0	0	0	0	0	0
2009	1	169	K	66	pub	3	76	0	0	0	0	0	0	0	0	0	0	0	0	0	0	0	0
2009	1	169	K	66	pub	4	56	0	0	0	0	0	0	0	0	0	0	0	0	0	0	0	0
2009	1	169	K	66	pub	5	130	0	0	0	0	0	0	0	0	0	0	0	0	3	6	0	0
2009	2	246	K	59.1	pen	1	35	0	0	0	0	0	0	0	0	0	0	0	0	0	0	0	0
2009	2	246	K	59.1	pen	2	46	0	0	0	0	0	0	0	0	0	0	0	0	0	0	0	0
2009	2	246	K	59.1	pen	3	62	0	0	0	0	0	0	0	0	0	0	0	0	0	0	0	0
2009	2	246	K	59.1	pen	4	75	0	1	0	0	0	0	0	0	0	0	0	0	14	29	0	0
2009	2	246	K	59.1	pen	5	70	0	0	0	0	0	0	0	0	0	0	0	0	0	0	0	0
2009	2	246	K	59.1	pub	1	41	0	0	0	0	0	0	0	0	0	0	0	0	0	0	0	0
2009	2	246	K	59.1	pub	2	64	0	0	0	0	0	0	0	0	0	0	0	0	0	0	36	71
2009	2	246	K	59.1	pub	3	84	0	0	0	0	0	0	0	0	0	0	0	0	0	0	6	7
2009	2	246	K	59.1	pub	4	82	0	0	0	0	0	0	0	0	0	0	0	0	1	1	0	0
2009	2	246	K	59.1	pub	5	60	0	1	0	0	0	0	0	0	0	0	0	0	0	0	15	20
2009	2	246	K	60	pen	1	76	0	0	0	0	0	0	0	0	0	0	0	0	0	0	0	0
2009	2	246	K	60	pen	2	95	0	0	0	0	0	0	0	0	0	0	0	0	0	0	0	0
2009	2	246	K	60	pen	3	63	0	0	0	0	0	0	0	0	0	0	0	0	0	0	0	0
2009	2	246	K	60	pen	4	81	0	0	0	0	0	0	0	0	0	0	0	0	0	0	0	0
2009	2	246	K	60	pen	5	87	0	0	0	0	0	0	0	0	0	0	0	0	0	0	0	0
2009	2	246	K	60	pub	1	77	0	0	0	0	0	0	0	0	0	0	0	0	0	0	0	0
2009	2	246	K	60	pub	2	69	0	0	0	0	0	0	0	0	0	0	0	0	0	0	0	0
2009	2	246	K	60	pub	3	49	0	0	0	0	0	0	0	0	0	0	0	0	0	0	4	8
2009	2	246	K	60	pub	4	66	0	0	0	0	0	0	0	0	0	0	0	0	0	0	33	57
2009	2	246	K	60	pub	5	67	0	0	0	0	0	0	0	0	0	0	0	0	0	0	33	57
2009	2	246	K	60.7	pen	1	139	0	0	0	0	0	0	0	0	0	0	0	0	0	0	0	0
2009	2	246	K	60.7	pen	2	85	0	0	0	0	0	0	0	0	0	0	0	0	0	0	1	1
2009	2	246	K	60.7	pen	3	95	0	0	0	0	0	0	0	0	0	0	0	0	0	0	0	0
2009	2	246	K	60.7	pen	4	66	0	0	0	0	0	0	0	0	0	0	0	0	0	0	0	0
2009	2	246	K	60.7	pen	5	67	0	0	0	0	0	0	0	0	0	0	0	0	0	0	0	0
2009	2	246	K	60.7	pub	1	99	1	0	0	0	0	0	0	0	0	0	0	0	0	0	16	27
2009	2	246	K	60.7	pub	2	45	0	0	0	0	0	0	0	0	0	0	0	0	0	0	3	5
2009	2	246	K	60.7	pub	3	65	0	0	0	0	0	0	0	0	0	0	0	0	0	0	0	0
2009	2	246	K	60.7	pub	4	74	0	0	0	0	0	0	0	0	0	0	0	0	0	0	15	22
2009	2	246	K	60.7	pub	5	65	0	0	0	0	0	0	0	0	0	0	0	0	0	0	25	63
2009	2	246	K	61.3	pen	1	67	0	0	0	0	0	0	4	1	0	0	0	0	0	0	0	0
2009	2	246	K	61.3	pen	2	74	0	0	0	0	2	4	0	0	0	0	0	0	0	0	0	0
2009	2	246	K	61.3	pen	3	69	0	0	0	0	0	0	0	0	0	0	0	0	0	0	0	0
2009	2	246	K	61.3	pen	4	66	0	0	0	0	0	0	0	0	0	0	0	0	0	0	0	0
2009	2	246	K	61.3	pen	5	78	0	0	0	0	0	0	0	0	0	0	0	0	0	0	0	0
2009	2	246	K	61.3	pub	1	98	4	1	0	0	1	2	1	0	0	0	0	0	0	0	0	0
2009	2	246	K	61.3	pub	2	76	0	0	0	0	0	0	0	0	0	0	0	0	0	0	20	45
2009	2	246	K	61.3	pub	3	81	0	4	2	0	0	0	0	0	0	0	0	0	0	0	0	0
2009	2	246	K	61.3	pub	4	102	0	3	0	0	0	0	0	0	0	0	0	0	0	0	0	0
2009	2	246	K	61.3	pub	5	79	0	0	0	0	0	0	0	0	0	0	0	0	0	0	15	25
2009	2	246	K	62	pen	1	72	0	0	0	0	0	0	0	0	0	0	0	0	0	0	0	0
2009	2	246	K	62	pen	2	46	0	0	0	0	0	0	0	0	0	0	0	0	0	0	0	0
2009	2	246	K	62	pen	3	101	0	0	0	0	0	0	0	0	0	0	0	0	0	0	0	0
2009	2	246	K	62	pen	4	62	0	0	0	0	0	0	0	0	0	0	0	0	0	0	0	0
2009	2	246	K	62	pen	5	51	0	0	0	0	0	0	0	0	0	0	0	0	0	0	0	0
2009	2	246	K	62	pub	1	45	0	0	0	0	0	0	0	0	0	0	0	0	0	0	5	9
2009	2	246	K	62	pub	2	73	0	0	0	0	0	0	0	0	0	0	0	0	0	0	0	0
2009	2	246	K	62	pub	3	76	0	0	0	0	0	0	0	0	0	0	0	0	0	0	14	25
2009	2	246	K	62	pub	4	69	0	0	0	0	0	0	0	0	0	0	0	0	0	0	34	65
2009	2	246	K	62	pub	5	67	0	0	0	0	0	0	0	0	0	0	0	0	0	0	37	65
2009	2	245	K	62.7	pen	1	93	0	0	0	0	0	0	0	0	0	0	0	0	0	0	0	0
2009	2	245	K	62.7	pen	2	60	0	0	0	0	0	0	0	0	0	0	0	0	0	0	0	0
2009	2	245	K	62.7	pen	3	61	0	0	0	0	0	0	0	0	0	0	0	0	0	0	32	140
2009	2	245	K	62.7	pen	4	74	0	0	0	0	0	0	0	0	0	0	0	0	0	0	0	0
2009	2	245	K	62.7	pen	5	79	0	0	0	0	0	0	0	0	0	0	0	0	1	1	0	0
2009	2	245	K	62.7	pub	1	44	0	0	0	0	0	0	0	0	0	0	0	0	0	0	0	0
2009	2	245	K	62.7	pub	2	72	0	0	0	0	0	0	0	0	0	0	0	0	0	0	0	0
2009	2	245	K	62.7	pub	3	98	0	0	0	0	3	0	0	0	0	0	0	0	0	0	0	0
2009	2	245	K	62.7	pub	4	78	1	0	0	0	1	0	0	0	0	0	0	0	0	0	18	27
2009	2	245	K	62.7	pub	5	64	0	0	0	0	0	0	0	0	0	0	0	0	0	0	3	5
2009	2	245	K	63.2	pen	1	99	0	0	0	0	0	0	0	0	0	0	0	0	0	0	0	0
2009	2	245	K	63.2	pen	2	82	0	0	0	0	0	0	0	0	0	0	0	0	0	0	0	0
2009	2	245	K	63.2	pen	3	132	0	0	0	0	0	0	0	0	0	0	0	0	0	0	0	0
2009	2	245	K	63.2	pen	4	114	0	0	0	0	0	0	0	0	0	0	0	0	0	0	0	0
2009	2	245	K	63.2	pen	5	106	0	0	0	0	0	0	0	0	0	0	0	0	0	0	0	0
2009	2	245	K	63.2	pub	1	66	0	0	0	0	0	0	0	0	0	0	0	0	0	0	44	143
2009	2	245	K	63.2	pub	2	67	0	0	0	0	0	0	0	0	0	0	0	0	0	0	0	0
2009	2	245	K	63.2	pub	3	91	5	0	0	0	0	0	0	0	0	0	0	0	0	0	44	74
2009	2	245	K	63.2	pub	4	93	0	0	0	0	0	0	0	0	0	0	0	0	0	0	0	0
2009	2	245	K	63.2	pub	5	80	0	0	0	0	0	0	0	0	0	0	0	0	0	0	0	0
2009	2	245	K	63.7	pen	1	70	0	0	0	0	0	0	0	0	0	0	0	0	0	0	0	0
2009	2	245	K	63.7	pen	2	74	0	0	0	0	1	0	0	0	0	0	0	0	0	0	2	2
2009	2	245	K	63.7	pen	3	70	0	0	0	0	1	0	0	0	0	0	0	0	0	0	41	175
2009	2	245	K	63.7	pen	4	75	0	0	0	0	0	0	0	0	0	0	0	0	0	0	0	0
2009	2	245	K	63.7	pen	5	106	0	0	0	0	0	0	0	0	0	0	0	0	0	0	0	0
2009	2	245	K	63.7	pub	1	48	0	0	0	0	0	0	0	0	0	0	0	0	0	0	0	0
2009	2	245	K	63.7	pub	2	67	0	0	0	0	0	0	0	0	0	0	0	0	0	0	0	0
2009	2	245	K	63.7	pub	3	105	0	0	0	0	0	0	0	0	0	0	0	0	0	0	0	0
2009	2	245	K	63.7	pub	4	93	0	4	1	0	0	0	0	0	0	0	0	0	0	0	0	0
2009	2	245	K	63.7	pub	5	86	0	0	0	0	0	0	0	0	0	0	0	0	0	0	10	17
2009	2	244	K	65.1	pub	1	59	6	15	7	0	0	0	0	0	0	0	0	0	0	0	0	0
2009	2	244	K	65.1	pub	2	97	7	13	2	0	0	0	0	0	0	0	0	0	0	0	0	0
2009	2	244	K	65.1	pub	3	88	0	0	0	0	0	0	0	0	0	0	0	0	0	0	0	0
2009	2	244	K	65.1	pub	4	70	0	0	0	0	0	0	0	0	0	0	0	0	0	0	0	0
2009	2	244	K	65.1	pub	5	72	0	0	0	0	9	17	22	4	0	0	0	0	0	0	0	0
2009	2	244	K	66	pub	1	45	0	0	0	0	0	0	0	0	0	0	0	0	0	0	0	0
2009	2	244	K	66	pub	2	53	0	0	0	0	0	0	0	0	0	0	0	0	0	0	0	0
2009	2	244	K	66	pub	3	67	0	0	0	0	5	7	3	0	0	0	0	0	0	0	0	0
2009	2	244	K	66	pub	4	92	0	0	0	0	0	0	0	0	0	0	0	0	0	0	0	0
2009	2	244	K	66	pub	5	82	0	0	0	0	0	0	0	0	0	0	0	0	0	0	22	38
2009	1	175	R	60	pen	1	54	0	0	0	0	2	0	0	0	0	0	0	0	0	0	0	0
2009	1	175	R	60	pen	2	66	0	0	0	0	0	0	0	0	0	0	0	0	0	0	0	0
2009	1	175	R	60	pen	3	41	0	0	0	0	1	0	0	0	0	0	0	0	0	0	0	0
2009	1	175	R	60	pen	4	65	0	0	0	0	0	0	0	0	0	0	0	0	0	0	0	0
2009	1	175	R	60	pen	5	67	0	0	0	0	0	0	0	0	0	0	0	0	1	1	0	0
2009	1	175	R	60	pub	1	61	0	0	0	0	0	0	0	0	0	0	0	0	0	0	9	30
2009	1	175	R	60	pub	2	44	0	0	0	0	0	0	0	0	3	16	0	0	0	0	9	16
2009	1	175	R	60	pub	3	61	0	0	0	0	0	0	0	0	0	0	0	0	0	0	0	0
2009	1	175	R	60	pub	4	53	0	0	0	0	0	0	0	0	3	14	0	0	0	0	26	63
2009	1	175	R	60	pub	5	45	0	0	0	0	0	0	0	0	0	0	0	0	0	0	0	0
2009	1	175	R	61	pen	1	89	0	0	0	0	0	0	0	0	0	0	0	0	0	0	0	0
2009	1	175	R	61	pen	2	71	0	0	0	0	0	0	0	0	0	0	0	0	0	0	0	0
2009	1	175	R	61	pen	3	87	0	0	0	0	0	0	0	0	0	0	0	0	0	0	0	0
2009	1	175	R	61	pen	4	65	0	0	0	0	0	0	0	0	0	0	0	0	0	0	0	0
2009	1	175	R	61	pen	5	74	0	0	0	0	0	0	0	0	0	0	0	0	0	0	0	0
2009	1	175	R	61	pub	1	68	0	0	0	0	0	0	0	0	1	1	0	0	0	0	0	0
2009	1	175	R	61	pub	2	48	0	0	0	0	0	0	0	0	0	0	0	0	0	0	0	0
2009	1	175	R	61	pub	3	56	0	0	0	0	0	0	0	0	0	0	0	0	0	0	0	0
2009	1	175	R	61	pub	4	77	0	0	0	0	0	0	0	0	0	0	0	0	0	0	0	0
2009	1	175	R	61	pub	5	128	0	0	0	0	0	0	0	0	0	0	0	0	0	0	0	0
2009	1	175	R	62	pen	1	64	0	0	0	0	0	0	0	0	0	0	0	0	0	0	0	0
2009	1	175	R	62	pen	2	52	0	0	0	0	0	0	0	0	0	0	0	0	0	0	0	0
2009	1	175	R	62	pen	3	59	0	0	0	0	0	0	0	0	0	0	0	0	0	0	0	0
2009	1	175	R	62	pen	4	51	0	0	0	0	0	0	0	0	0	0	0	0	0	0	0	0
2009	1	175	R	62	pen	5	66	0	0	0	0	0	0	0	0	0	0	0	0	0	0	0	0
2009	1	175	R	62	pub	1	56	0	0	0	0	0	0	0	0	0	0	0	0	0	0	0	0
2009	1	175	R	62	pub	2	72	0	0	0	0	0	0	0	0	0	0	0	0	0	0	0	0
2009	1	175	R	62	pub	3	44	0	0	0	0	0	0	0	0	0	0	0	0	0	0	3	5
2009	1	175	R	62	pub	4	44	0	0	0	0	0	3	0	0	0	0	0	0	0	0	22	59
2009	1	175	R	62	pub	5	65	0	0	0	0	0	0	0	0	0	0	0	0	0	0	11	17
2009	1	175	R	63	pen	1	91	0	0	0	0	0	0	0	0	0	0	0	0	0	0	0	0
2009	1	175	R	63	pen	2	65	0	0	0	0	0	0	0	0	0	0	0	0	0	0	0	0
2009	1	175	R	63	pen	3	82	0	0	0	0	0	0	0	0	0	0	0	0	6	6	0	0
2009	1	175	R	63	pen	4	63	0	0	0	0	0	0	0	0	0	0	0	0	6	6	0	0
2009	1	175	R	63	pen	5	86	0	0	0	0	0	0	0	0	0	0	0	0	1	1	0	0
2009	1	175	R	63	pub	1	53	0	0	0	0	0	0	0	0	0	0	0	0	0	0	0	0
2009	1	175	R	63	pub	2	111	0	0	0	0	0	0	0	0	0	0	0	0	0	0	0	0
2009	1	175	R	63	pub	3	74	0	0	0	0	0	0	0	0	0	0	0	0	0	0	0	0
2009	1	175	R	63	pub	4	51	0	0	0	0	0	0	0	0	0	0	0	0	0	0	0	0
2009	1	175	R	63	pub	5	80	0	0	0	0	0	0	0	0	0	0	0	0	0	0	0	0
2009	1	176	R	64	pen	1	82	0	0	0	0	0	0	0	0	0	0	0	0	0	0	0	0
2009	1	176	R	64	pen	2	90	0	0	0	0	0	0	0	0	0	0	0	0	14	20	0	0
2009	1	176	R	64	pen	3	60	0	0	0	0	0	0	0	0	0	0	0	0	0	0	0	0
2009	1	176	R	64	pen	4	64	0	0	0	0	0	0	0	0	0	0	0	0	7	9	0	0
2009	1	176	R	64	pen	5	67	0	0	0	0	0	0	0	0	0	0	0	0	15	36	0	0
2009	1	176	R	64	pub	1	73	1	0	0	0	1	0	0	0	0	0	0	0	31	168	0	0
2009	1	176	R	64	pub	2	58	0	0	0	0	0	0	0	0	0	0	0	0	10	15	0	0
2009	1	176	R	64	pub	3	48	3	4	3	1	0	0	0	0	0	0	0	0	0	0	0	0
2009	1	176	R	64	pub	4	66	0	0	0	0	1	0	0	0	0	0	1	1	0	0	0	0
2009	1	176	R	64	pub	5	83	4	2	0	0	0	0	0	0	0	0	0	0	0	0	0	0
2009	1	176	R	65	pen	1	113	0	0	0	0	0	0	0	0	0	0	0	0	9	13	0	0
2009	1	176	R	65	pen	2	101	0	0	0	0	22	16	5	0	1	1	0	0	22	38	0	0
2009	1	176	R	65	pen	3	74	0	0	0	0	0	0	0	0	0	0	0	0	3	4	0	0
2009	1	176	R	65	pen	4	79	0	0	0	0	7	3	1	0	0	0	0	0	45	64	0	0
2009	1	176	R	65	pen	5	68	0	0	0	0	0	1	0	0	0	0	0	0	0	0	0	0
2009	1	176	R	65	pub	1	66	0	0	0	0	1	0	0	0	0	0	0	0	0	0	0	0
2009	1	176	R	65	pub	2	64	0	0	0	0	12	3	0	0	0	0	0	0	0	0	0	0
2009	1	176	R	65	pub	3	61	0	0	0	0	0	0	0	0	0	0	0	0	0	0	0	0
2009	1	176	R	65	pub	4	68	0	0	0	0	0	0	0	0	0	0	0	0	0	0	0	0
2009	1	176	R	65	pub	5	76	2	0	0	0	0	0	0	0	0	0	0	0	5	9	0	0
2009	1	176	R	66	pen	1	74	0	0	0	0	0	0	0	0	0	0	0	0	49	448	0	0
2009	1	176	R	66	pen	2	68	0	0	0	0	0	0	0	0	0	0	0	0	22	87	0	0
2009	1	176	R	66	pen	3	74	0	0	0	0	0	0	0	0	0	0	0	0	31	203	0	0
2009	1	176	R	66	pen	4	59	0	0	0	0	0	0	0	0	1	1	0	0	22	51	0	0
2009	1	176	R	66	pen	5	82	0	0	0	0	1	0	0	0	0	0	0	0	0	0	0	0
2009	1	176	R	66	pub	1	52	0	0	0	0	0	0	0	0	0	0	0	0	0	0	0	0
2009	1	176	R	66	pub	2	57	0	0	0	0	1	0	0	0	0	0	0	0	0	0	0	0
2009	1	176	R	66	pub	3	89	0	0	0	0	0	0	0	0	0	0	0	0	11	29	0	0
2009	1	176	R	66	pub	4	63	12	20	0	0	0	0	0	0	0	0	1	1	0	0	0	0
2009	1	176	R	66	pub	5	73	0	0	0	0	0	0	0	0	0	0	0	0	0	0	0	0
2009	1	176	R	67	pen	1	92	0	0	0	0	0	0	0	0	0	0	0	0	55	272	0	0
2009	1	176	R	67	pen	2	85	0	0	0	0	0	0	0	0	0	0	0	0	0	0	0	0
2009	1	176	R	67	pen	3	53	0	0	0	0	0	0	0	0	0	0	0	0	33	255	0	0
2009	1	176	R	67	pen	4	78	0	0	0	0	0	0	0	0	0	0	0	0	0	0	0	0
2009	1	176	R	67	pen	5	62	0	0	0	0	0	0	0	0	0	0	0	0	0	0	0	0
2009	1	176	R	67	pub	1	81	0	0	0	0	5	0	0	0	0	0	0	0	0	0	0	0
2009	1	176	R	67	pub	2	63	0	0	0	0	0	0	0	0	0	0	0	0	36	315	0	0
2009	1	176	R	67	pub	3	95	0	0	0	0	11	3	0	0	0	0	0	0	0	0	0	0
2009	1	176	R	67	pub	4	83	0	0	0	0	0	0	0	0	0	0	0	0	0	0	0	0
2009	1	176	R	67	pub	5	54	0	0	0	0	0	0	0	0	0	0	0	0	0	0	0	0
2009	1	180	R	68	pen	1	57	0	0	0	0	0	0	0	0	0	0	0	0	0	0	0	0
2009	1	180	R	68	pen	2	74	0	0	0	0	0	0	0	0	0	0	0	0	0	0	0	0
2009	1	180	R	68	pen	3	48	0	0	0	0	0	0	0	0	0	0	0	0	1	1	0	0
2009	1	180	R	68	pen	4	63	0	0	0	0	0	0	0	0	0	0	0	0	0	0	0	0
2009	1	180	R	68	pen	5	72	0	0	0	0	0	0	0	0	0	0	0	0	0	0	0	0
2009	1	180	R	68	pub	1	74	0	0	0	0	0	0	0	0	0	0	0	0	0	0	0	0
2009	1	180	R	68	pub	2	124	0	0	0	0	3	2	0	0	0	0	0	0	0	0	0	0
2009	1	180	R	68	pub	3	94	0	0	0	0	0	0	0	0	0	0	0	0	1	1	0	0
2009	1	180	R	68	pub	4	62	0	0	0	0	0	0	0	0	0	0	0	0	0	0	0	0
2009	1	180	R	68	pub	5	70	0	0	0	0	0	0	0	0	7	7	0	0	0	0	0	0
2009	1	180	R	69	pub	1	74	0	0	0	0	0	0	0	0	0	0	0	0	0	0	0	0
2009	1	180	R	69	pub	2	84	0	0	0	0	0	0	0	0	0	0	0	0	0	0	0	0
2009	1	180	R	69	pub	3	108	0	0	0	0	0	0	0	0	0	0	0	0	0	0	0	0
2009	1	180	R	69	pub	4	99	0	0	0	0	0	0	0	0	0	0	0	0	0	0	0	0
2009	1	180	R	69	pub	5	130	0	0	0	0	0	0	0	0	0	0	0	0	0	0	0	0
2009	2	240	R	60	pen	1	85	0	0	0	0	0	0	0	0	0	0	0	0	0	0	0	0
2009	2	240	R	60	pen	2	36	0	0	0	0	0	0	0	0	0	0	0	0	0	0	0	0
2009	2	240	R	60	pen	3	98	0	0	0	0	0	0	0	0	0	0	0	0	0	0	0	0
2009	2	240	R	60	pen	4	59	0	0	0	0	1	0	0	0	0	0	1	1	6	8	0	0
2009	2	240	R	60	pen	5	53	0	0	0	0	0	0	0	0	0	0	0	0	0	0	0	0
2009	2	240	R	60	pub	1	40	0	0	0	0	0	0	0	0	0	0	0	0	0	0	0	0
2009	2	240	R	60	pub	2	72	0	0	0	0	0	0	0	0	0	0	0	0	0	0	0	0
2009	2	240	R	60	pub	3	80	0	0	0	0	0	0	0	0	0	0	0	0	0	0	0	0
2009	2	240	R	60	pub	4	93	0	0	0	0	0	0	0	0	0	0	0	0	0	0	0	0
2009	2	240	R	60	pub	5	69	0	0	0	0	0	0	0	0	0	0	0	0	0	0	0	0
2009	2	240	R	61	pen	1	66	0	0	0	0	0	0	0	0	0	0	0	0	0	0	0	0
2009	2	240	R	61	pen	2	73	0	0	0	0	0	0	0	0	0	0	0	0	0	0	0	0
2009	2	240	R	61	pen	3	98	0	0	0	0	0	0	0	0	0	0	0	0	0	0	0	0
2009	2	240	R	61	pen	4	103	0	0	0	0	0	0	0	0	0	0	0	0	0	0	0	0
2009	2	240	R	61	pen	5	84	0	0	0	0	0	0	0	0	0	0	0	0	0	0	0	0
2009	2	240	R	61	pub	1	79	0	0	0	0	0	0	0	0	0	0	0	0	0	0	0	0
2009	2	240	R	61	pub	2	112	0	0	0	0	0	0	0	0	0	0	0	0	0	0	0	0
2009	2	240	R	61	pub	3	95	0	0	0	0	0	0	0	0	0	0	0	0	0	0	0	0
2009	2	240	R	61	pub	4	87	0	0	0	0	0	0	0	0	0	0	0	0	2	3	0	0
2009	2	240	R	61	pub	5	124	0	0	0	0	0	0	0	0	0	0	0	0	0	0	0	0
2009	2	240	R	62	pen	1	93	0	0	0	0	0	0	0	0	0	0	0	0	0	0	0	0
2009	2	240	R	62	pen	2	62	0	0	0	0	0	0	0	0	0	0	0	0	1	1	0	0
2009	2	240	R	62	pen	3	96	0	0	0	0	0	0	0	0	0	0	0	0	0	0	0	0
2009	2	240	R	62	pen	4	78	0	0	0	0	0	0	0	0	0	0	0	0	0	0	0	0
2009	2	240	R	62	pen	5	66	0	0	0	0	0	0	0	0	0	0	0	0	0	0	0	0
2009	2	240	R	62	pub	1	72	0	0	0	0	0	0	0	0	0	0	0	0	0	0	0	0
2009	2	240	R	62	pub	2	60	0	0	0	0	0	0	0	0	0	0	0	0	0	0	0	0
2009	2	240	R	62	pub	3	61	0	0	0	0	0	0	0	0	0	0	0	0	0	0	0	0
2009	2	240	R	62	pub	4	109	0	0	0	0	0	1	0	0	0	0	0	0	0	0	0	0
2009	2	240	R	62	pub	5	69	0	0	0	0	0	0	0	0	0	0	0	0	0	0	11	21
2009	2	240	R	63	pen	1	124	0	0	0	0	0	0	0	0	0	0	0	0	1	1	0	0
2009	2	240	R	63	pen	2	96	0	0	0	0	0	0	0	0	0	0	0	0	0	0	0	0
2009	2	240	R	63	pen	3	89	0	0	0	0	0	0	0	0	0	0	0	0	0	0	0	0
2009	2	240	R	63	pen	4	155	0	0	0	0	0	0	0	0	0	0	0	0	1	1	0	0
2009	2	240	R	63	pen	5	104	0	0	0	0	0	0	0	0	0	0	0	0	0	0	0	0
2009	2	240	R	63	pub	1	61	0	0	0	0	0	0	0	0	0	0	0	0	0	0	0	0
2009	2	240	R	63	pub	2	75	0	0	0	0	0	0	0	0	0	0	0	0	0	0	0	0
2009	2	240	R	63	pub	3	60	0	0	0	0	0	0	0	0	0	0	0	0	0	0	0	0
2009	2	240	R	63	pub	4	66	0	0	0	0	0	0	0	0	0	0	0	0	0	0	0	0
2009	2	240	R	63	pub	5	83	0	0	0	0	0	0	0	0	0	0	0	0	0	0	0	0
2009	2	239	R	64	pen	1	104	0	0	0	0	0	0	0	0	0	0	0	0	12	15	0	0
2009	2	239	R	64	pen	2	74	0	0	0	0	0	0	0	0	0	0	0	0	4	9	0	0
2009	2	239	R	64	pen	3	65	0	0	0	0	0	0	0	0	0	0	0	0	9	10	0	0
2009	2	239	R	64	pen	4	75	0	0	0	0	0	0	0	0	0	0	0	0	0	0	0	0
2009	2	239	R	64	pen	5	48	0	0	0	0	1	0	0	0	0	0	0	0	12	70	0	0
2009	2	239	R	64	pub	1	103	0	0	0	0	0	0	0	0	0	0	0	0	0	0	0	0
2009	2	239	R	64	pub	2	79	0	0	0	0	1	4	0	0	0	0	0	0	1	2	5	10
2009	2	239	R	64	pub	3	63	0	0	0	0	0	0	0	0	0	0	0	0	2	2	0	0
2009	2	239	R	64	pub	4	49	0	0	0	0	0	0	0	0	0	0	0	0	0	0	0	0
2009	2	239	R	64	pub	5	53	0	0	0	0	0	0	0	0	0	0	0	0	0	0	0	0
2009	2	239	R	65	pen	1	94	0	0	0	0	0	0	0	0	0	0	0	0	0	0	0	0
2009	2	239	R	65	pen	2	94	0	0	0	0	1	5	0	0	0	0	0	0	17	25	0	0
2009	2	239	R	65	pen	3	105	0	0	0	0	0	0	0	0	0	0	0	0	22	53	0	0
2009	2	239	R	65	pen	4	81	0	0	0	0	0	0	0	0	0	0	0	0	6	14	0	0
2009	2	239	R	65	pen	5	57	0	0	0	0	0	0	0	0	0	0	0	0	0	0	0	0
2009	2	239	R	65	pub	1	92	0	0	0	0	0	0	0	0	0	0	0	0	0	0	0	0
2009	2	239	R	65	pub	2	95	0	0	0	0	0	0	0	0	0	0	0	0	7	13	0	0
2009	2	239	R	65	pub	3	127	0	0	0	0	0	0	0	0	0	0	0	0	0	0	0	0
2009	2	239	R	65	pub	4	103	0	0	0	0	0	0	0	0	0	0	0	0	0	0	0	0
2009	2	239	R	65	pub	5	67	0	0	0	0	0	0	0	0	0	0	0	0	0	0	0	0
2009	2	239	R	66	pen	1	97	0	0	0	0	1	0	0	0	0	0	0	0	24	56	0	0
2009	2	239	R	66	pen	2	67	0	0	0	0	0	0	0	0	0	0	0	0	19	80	0	0
2009	2	239	R	66	pen	3	77	0	0	0	0	0	0	0	0	0	0	0	0	8	10	0	0
2009	2	239	R	66	pen	4	98	0	0	0	0	0	0	0	0	0	0	0	0	0	0	0	0
2009	2	239	R	66	pen	5	119	0	0	0	0	0	1	0	0	0	0	0	0	0	0	0	0
2009	2	239	R	66	pub	1	134	0	0	0	0	0	0	0	0	0	0	0	0	0	0	0	0
2009	2	239	R	66	pub	2	72	0	0	0	0	0	1	0	0	0	0	0	0	0	0	0	0
2009	2	239	R	66	pub	3	54	0	0	0	0	0	0	0	0	0	0	0	0	0	0	0	0
2009	2	239	R	66	pub	4	67	0	0	0	0	0	0	0	0	0	0	0	0	0	0	0	0
2009	2	239	R	66	pub	5	70	0	0	0	0	0	0	0	0	0	0	0	0	0	0	0	0
2009	2	239	R	67	pen	1	101	0	0	0	0	0	0	0	0	0	0	0	0	8	10	0	0
2009	2	239	R	67	pen	2	97	0	0	0	0	0	0	0	0	0	0	0	0	52	161	0	0
2009	2	239	R	67	pen	3	106	0	0	0	0	0	0	0	0	0	0	0	0	33	137	0	0
2009	2	239	R	67	pen	4	97	0	0	0	0	0	0	0	0	0	0	0	0	66	712	0	0
2009	2	239	R	67	pen	5	128	0	0	0	0	9	5	4	0	0	0	0	0	62	239	0	0
2009	2	239	R	67	pub	1	71	0	0	0	0	1	0	0	0	0	0	0	0	9	29	0	0
2009	2	239	R	67	pub	2	77	0	0	0	0	0	0	0	0	0	0	0	0	0	0	0	0
2009	2	239	R	67	pub	3	75	0	0	0	0	0	3	0	0	0	0	0	0	0	0	0	0
2009	2	239	R	67	pub	4	91	0	0	0	0	0	0	0	0	0	0	0	0	0	0	0	0
2009	2	239	R	67	pub	5	118	0	0	0	0	0	1	0	0	0	0	0	0	2	3	0	0
2009	2	236	R	68	pen	1	90	0	0	0	0	0	0	0	0	0	0	0	0	0	0	0	0
2009	2	236	R	68	pen	2	93	0	0	0	0	0	0	0	0	0	0	0	0	0	0	0	0
2009	2	236	R	68	pen	3	104	0	0	0	0	0	0	0	0	0	0	0	0	0	0	0	0
2009	2	236	R	68	pen	4	112	0	0	0	0	0	0	0	0	0	0	0	0	0	0	0	0
2009	2	236	R	68	pen	5	85	0	0	0	0	0	0	0	0	0	0	0	0	0	0	0	0
2009	2	236	R	68	pub	1	116	0	0	0	0	0	0	0	0	0	0	0	0	0	0	0	0
2009	2	236	R	68	pub	2	282	0	0	0	0	0	0	0	0	0	0	0	0	0	0	0	0
2009	2	236	R	68	pub	3	77	0	0	0	0	0	0	0	0	0	0	0	0	0	0	0	0
2009	2	236	R	68	pub	4	108	0	0	0	0	0	0	0	0	0	0	0	0	0	0	0	0
2009	2	236	R	68	pub	5	124	0	0	0	0	0	0	0	0	0	0	0	0	0	0	0	0
2009	2	236	R	69	pub	1	155	0	0	0	0	0	0	0	0	0	0	0	0	0	0	0	0
2009	2	236	R	69	pub	2	135	0	0	0	0	0	0	0	0	0	0	0	0	0	0	0	0
2009	2	236	R	69	pub	3	180	0	0	0	0	0	0	0	0	0	0	0	0	0	0	0	0
2009	2	236	R	69	pub	4	182	0	0	0	0	0	0	0	0	0	0	0	0	0	0	0	0
2009	2	236	R	69	pub	5	128	0	0	0	0	0	0	0	0	0	0	0	0	0	0	0	0
2010	1	171	A	587	pen	1	82	0	0	0	0	0	0	0	0	0	0	0	0	4	5	0	0
2010	1	171	A	587	pen	2	71	0	0	0	0	0	0	0	0	0	0	0	0	0	0	0	0
2010	1	171	A	587	pen	3	67	0	0	0	0	1	0	0	0	0	0	0	0	0	0	0	0
2010	1	171	A	587	pen	4	56	0	0	0	0	0	0	0	0	0	0	0	0	7	13	0	0
2010	1	171	A	587	pen	5	108	0	0	0	0	0	0	0	0	0	0	0	0	10	12	0	0
2010	1	171	A	587	pub	1	103	0	0	0	0	0	0	0	0	0	0	0	0	0	0	0	0
2010	1	171	A	587	pub	2	43	0	0	0	0	0	0	0	0	0	0	0	0	0	0	0	0
2010	1	171	A	587	pub	3	58	0	0	0	0	0	0	0	0	0	0	0	0	0	0	0	0
2010	1	171	A	587	pub	4	85	0	0	0	0	0	0	0	0	0	0	0	0	0	0	0	0
2010	1	171	A	587	pub	5	55	0	0	0	0	0	0	0	0	0	0	0	0	0	0	0	0
2010	1	171	A	595	pen	1	69	0	0	0	0	0	0	0	0	0	0	0	0	0	0	0	0
2010	1	171	A	595	pen	2	88	0	0	0	0	0	0	0	0	0	0	0	0	10	12	0	0
2010	1	171	A	595	pen	3	117	0	0	0	0	0	0	0	0	0	0	0	0	3	3	0	0
2010	1	171	A	595	pen	4	123	0	0	0	0	0	0	0	0	0	0	0	0	1	1	0	0
2010	1	171	A	595	pen	5	83	0	0	0	0	2	1	0	0	0	0	0	0	3	3	0	0
2010	1	171	A	595	pub	1	87	0	0	0	0	0	0	0	0	0	0	0	0	0	0	0	0
2010	1	171	A	595	pub	2	64	0	0	0	0	1	0	0	0	0	0	0	0	0	0	2	4
2010	1	171	A	595	pub	3	73	0	0	0	0	4	0	0	0	0	0	0	0	0	0	75	374
2010	1	171	A	595	pub	4	110	0	0	0	0	0	0	0	0	0	0	0	0	0	0	0	0
2010	1	171	A	595	pub	5	55	0	0	0	0	16	12	15	1	0	0	0	0	0	0	1	1
2010	1	171	A	603	pen	1	80	0	0	0	0	0	0	0	0	0	0	0	0	0	0	0	0
2010	1	171	A	603	pen	2	63	0	0	0	0	0	0	0	0	0	0	0	0	0	0	0	0
2010	1	171	A	603	pen	3	83	0	0	0	0	0	0	0	0	0	0	0	0	0	0	0	0
2010	1	171	A	603	pen	4	57	0	0	0	0	0	0	0	0	0	0	0	0	0	0	0	0
2010	1	171	A	603	pen	5	47	0	0	0	0	0	0	0	0	0	0	0	0	0	0	0	0
2010	1	171	A	603	pub	1	45	0	0	0	0	0	0	0	0	0	0	0	0	0	0	0	0
2010	1	171	A	603	pub	2	99	0	0	0	0	1	1	0	0	0	0	0	0	0	0	29	73
2010	1	171	A	603	pub	3	103	0	0	0	0	12	0	0	0	0	0	0	0	0	0	30	74
2010	1	171	A	603	pub	4	78	0	0	0	0	0	0	0	0	0	0	0	0	0	0	0	0
2010	1	171	A	603	pub	5	85	0	0	0	0	0	0	0	0	0	0	0	0	0	0	0	0
2010	1	170	A	611	pen	1	70	0	0	0	0	1	0	0	0	0	0	0	0	0	0	0	0
2010	1	170	A	611	pen	2	95	0	0	0	0	0	0	0	0	0	0	0	0	0	0	0	0
2010	1	170	A	611	pen	3	68	0	0	0	0	0	0	0	0	0	0	0	0	0	0	0	0
2010	1	170	A	611	pen	4	70	0	0	0	0	2	0	0	0	0	0	0	0	0	0	0	0
2010	1	170	A	611	pen	5	47	0	0	0	0	0	0	0	0	0	0	0	0	0	0	0	0
2010	1	170	A	611	pub	1	75	0	0	0	0	0	0	0	0	0	0	0	0	0	0	0	0
2010	1	170	A	611	pub	2	79	0	0	0	0	0	0	0	0	0	0	0	0	0	0	0	0
2010	1	170	A	611	pub	3	95	0	0	0	0	0	0	0	0	0	0	0	0	0	0	0	0
2010	1	170	A	611	pub	4	65	0	0	0	0	1	0	0	0	0	0	0	0	0	0	1	1
2010	1	170	A	611	pub	5	62	1	0	0	0	1	0	0	0	0	0	0	0	0	0	0	0
2010	1	170	A	619	pen	1	76	0	0	0	0	5	0	0	0	0	0	0	0	22	41	0	0
2010	1	170	A	619	pen	2	62	0	0	0	0	2	2	0	0	0	0	0	0	0	0	0	0
2010	1	170	A	619	pen	3	73	0	0	0	0	4	3	0	0	0	0	0	0	1	1	0	0
2010	1	170	A	619	pen	4	47	0	0	0	0	2	1	0	0	0	0	0	0	0	0	0	0
2010	1	170	A	619	pen	5	61	0	0	0	0	5	1	2	0	0	0	0	0	0	0	0	0
2010	1	170	A	619	pub	1	50	0	0	0	0	42	10	5	1	0	0	0	0	0	0	50	134
2010	1	170	A	619	pub	2	66	0	0	0	0	13	0	2	0	0	0	3	6	0	0	30	98
2010	1	170	A	619	pub	3	58	1	0	0	0	0	1	0	0	0	0	0	0	0	0	0	0
2010	1	170	A	619	pub	4	63	0	0	0	0	3	1	2	0	0	0	0	0	0	0	6	12
2010	1	170	A	619	pub	5	55	1	1	0	0	5	0	0	0	0	0	0	0	0	0	32	114
2010	1	170	A	627	pen	1	76	0	0	0	0	4	1	0	0	0	0	0	0	1	1	0	0
2010	1	170	A	627	pen	2	52	0	0	0	0	0	0	0	0	0	0	0	0	1	2	0	0
2010	1	170	A	627	pen	3	88	0	0	0	0	0	0	0	0	0	0	0	0	0	0	0	0
2010	1	170	A	627	pen	4	74	0	0	0	0	0	0	0	0	0	0	0	0	0	0	0	0
2010	1	170	A	627	pen	5	71	0	0	0	0	1	0	0	0	0	0	0	0	1	1	0	0
2010	1	170	A	627	pub	1	66	0	0	0	0	0	0	0	0	0	0	0	0	0	0	0	0
2010	1	170	A	627	pub	2	64	7	1	0	0	0	0	0	0	0	0	0	0	0	0	0	0
2010	1	170	A	627	pub	3	72	0	0	0	0	0	0	0	0	0	0	0	0	0	0	30	91
2010	1	170	A	627	pub	4	57	0	0	0	0	1	0	0	0	0	0	0	0	0	0	1	2
2010	1	170	A	627	pub	5	83	0	0	0	0	0	1	0	0	0	0	0	0	0	0	0	0
2010	1	170	A	635	pen	1	78	0	0	0	0	1	0	1	0	0	0	0	0	28	43	0	0
2010	1	170	A	635	pen	2	73	0	0	0	0	0	0	0	0	0	0	0	0	1	1	0	0
2010	1	170	A	635	pen	3	55	0	0	0	0	2	0	0	0	0	0	0	0	0	0	0	0
2010	1	170	A	635	pen	4	86	0	0	0	0	17	11	6	0	0	0	0	0	0	0	0	0
2010	1	170	A	635	pen	5	59	0	0	0	0	1	0	0	0	0	0	0	0	39	95	0	0
2010	1	170	A	635	pub	1	103	14	4	6	0	3	0	0	0	0	0	0	0	0	0	8	30
2010	1	170	A	635	pub	2	70	0	0	0	0	0	0	0	0	0	0	0	0	0	0	0	0
2010	1	170	A	635	pub	3	88	0	0	0	0	0	0	0	0	0	0	0	0	0	0	0	0
2010	1	170	A	635	pub	4	101	0	0	0	0	0	0	0	0	0	0	0	0	0	0	0	0
2010	1	170	A	635	pub	5	76	0	0	0	0	2	0	0	0	0	0	0	0	0	0	48	152
2010	1	169	A	643	pen	1	128	0	0	0	0	0	0	0	0	0	0	0	0	0	0	0	0
2010	1	169	A	643	pen	2	68	0	0	0	0	0	0	0	0	0	0	0	0	0	0	0	0
2010	1	169	A	643	pen	3	98	0	0	0	0	1	0	0	0	0	0	0	0	0	0	0	0
2010	1	169	A	643	pen	4	79	0	0	0	0	0	0	0	0	0	0	0	0	2	2	0	0
2010	1	169	A	643	pen	5	73	0	0	0	0	0	0	0	0	0	0	0	0	0	0	0	0
2010	1	169	A	643	pub	1	84	7	3	4	0	1	3	0	0	0	0	0	0	0	0	70	238
2010	1	169	A	643	pub	2	97	0	0	0	0	0	0	0	0	0	0	0	0	0	0	0	0
2010	1	169	A	643	pub	3	63	0	0	0	0	0	0	0	0	0	0	0	0	0	0	0	0
2010	1	169	A	643	pub	4	84	0	0	0	0	0	1	0	0	0	0	0	0	0	0	5	6
2010	1	169	A	643	pub	5	78	0	0	0	0	0	1	0	0	0	0	0	0	0	0	0	0
2010	1	169	A	651	pen	1	63	0	0	0	0	0	0	0	0	0	0	0	0	1	2	0	0
2010	1	169	A	651	pen	2	68	0	0	0	0	0	1	0	0	0	0	0	0	14	20	0	0
2010	1	169	A	651	pen	3	64	0	0	0	0	0	0	0	0	0	0	0	0	3	4	0	0
2010	1	169	A	651	pen	4	84	0	0	0	0	0	0	0	0	0	0	0	0	0	0	0	0
2010	1	169	A	651	pen	5	80	0	0	0	0	0	0	0	0	0	0	0	0	8	11	0	0
2010	1	169	A	651	pub	1	86	0	0	0	0	0	0	0	0	0	0	0	0	0	0	4	5
2010	1	169	A	651	pub	2	60	0	0	0	0	2	0	0	0	0	0	0	0	0	0	15	35
2010	1	169	A	651	pub	3	87	0	0	0	0	2	0	2	3	0	0	0	0	0	0	45	136
2010	1	169	A	651	pub	4	116	0	0	0	0	0	0	0	0	0	0	0	0	0	0	0	0
2010	1	169	A	651	pub	5	104	0	0	0	0	0	0	0	0	0	0	0	0	0	0	0	0
2010	1	169	A	659	pub	1	73	2	0	0	0	6	2	0	0	0	0	0	0	0	0	0	0
2010	1	169	A	659	pub	2	94	0	0	0	0	0	0	0	0	0	0	0	0	0	0	0	0
2010	1	169	A	659	pub	3	102	0	0	0	0	2	0	0	0	0	0	0	0	0	0	0	0
2010	1	169	A	659	pub	4	108	0	0	0	0	1	1	0	0	0	0	0	0	0	0	0	0
2010	1	169	A	659	pub	5	83	0	0	0	0	0	0	0	0	0	0	0	0	0	0	0	0
2010	2	221	A	587	pen	1	82	0	0	0	0	0	0	0	0	0	0	0	0	0	0	0	0
2010	2	221	A	587	pen	2	71	0	0	0	0	0	0	0	0	0	0	0	0	0	0	0	0
2010	2	221	A	587	pen	3	67	0	0	0	0	0	0	0	0	0	0	0	0	8	8	0	0
2010	2	221	A	587	pen	4	56	0	0	0	0	0	0	0	0	0	0	0	0	0	0	0	0
2010	2	221	A	587	pen	5	108	0	0	0	0	0	0	0	0	0	0	0	0	0	0	0	0
2010	2	221	A	587	pub	1	103	0	0	0	0	0	0	0	0	0	0	0	0	0	0	5	15
2010	2	221	A	587	pub	2	43	0	0	0	0	0	0	0	0	0	0	0	0	0	0	0	0
2010	2	221	A	587	pub	3	58	0	0	0	0	0	0	0	0	0	0	0	0	0	0	0	0
2010	2	221	A	587	pub	4	85	0	0	0	0	0	0	0	0	0	0	0	0	0	0	0	0
2010	2	221	A	587	pub	5	55	0	0	0	0	0	0	0	0	0	0	0	0	0	0	0	0
2010	2	221	A	595	pen	1	69	0	0	0	0	0	0	0	0	0	0	0	0	0	0	0	0
2010	2	221	A	595	pen	2	88	0	0	0	0	0	0	0	0	0	0	0	0	0	0	0	0
2010	2	221	A	595	pen	3	117	0	0	0	0	0	0	0	0	0	0	0	0	0	0	0	0
2010	2	221	A	595	pen	4	123	0	0	0	0	0	0	0	0	0	0	0	0	0	0	0	0
2010	2	221	A	595	pen	5	83	0	0	0	0	0	0	0	0	0	0	0	0	0	0	0	0
2010	2	221	A	595	pub	1	87	0	0	0	0	0	0	0	0	0	0	0	0	0	0	0	0
2010	2	221	A	595	pub	2	64	0	0	0	0	0	0	0	0	0	0	0	0	0	0	0	0
2010	2	221	A	595	pub	3	73	0	0	0	0	0	0	0	0	0	0	0	0	0	0	0	0
2010	2	221	A	595	pub	4	110	0	0	0	0	0	0	0	0	0	0	0	0	0	0	26	77
2010	2	221	A	595	pub	5	55	0	0	0	0	0	0	0	0	0	0	0	0	0	0	44	121
2010	2	221	A	603	pen	1	80	0	0	0	0	3	0	0	0	0	0	0	0	33	122	0	0
2010	2	221	A	603	pen	2	63	0	0	0	0	0	0	0	0	0	0	0	0	0	0	0	0
2010	2	221	A	603	pen	3	83	0	0	0	0	0	0	0	0	0	0	0	0	0	0	0	0
2010	2	221	A	603	pen	4	57	0	0	0	0	0	0	0	0	0	0	0	0	0	0	0	0
2010	2	221	A	603	pen	5	47	0	0	0	0	0	0	0	0	0	0	0	0	0	0	0	0
2010	2	221	A	603	pub	1	45	0	0	0	0	0	0	0	0	0	0	0	0	0	0	0	0
2010	2	221	A	603	pub	2	99	0	0	0	0	0	0	0	0	0	0	0	0	0	0	0	0
2010	2	221	A	603	pub	3	103	0	0	0	0	0	0	0	0	0	0	0	0	8	12	0	0
2010	2	221	A	603	pub	4	78	0	0	0	0	7	13	6	2	0	0	0	0	0	0	0	0
2010	2	221	A	603	pub	5	85	0	0	0	0	1	0	0	0	0	0	0	0	0	0	21	64
2010	2	220	A	611	pen	1	70	0	0	0	0	0	0	0	0	0	0	0	0	0	0	0	0
2010	2	220	A	611	pen	2	95	0	0	0	0	0	0	0	0	0	0	0	0	0	0	0	0
2010	2	220	A	611	pen	3	68	0	0	0	0	0	0	0	0	0	0	0	0	0	0	0	0
2010	2	220	A	611	pen	4	70	0	0	0	0	1	0	0	0	0	0	0	0	2	2	0	0
2010	2	220	A	611	pen	5	47	0	0	0	0	0	0	1	0	0	0	0	0	0	0	0	0
2010	2	220	A	611	pub	1	75	0	0	0	0	0	0	0	0	0	0	0	0	0	0	0	0
2010	2	220	A	611	pub	2	79	0	0	0	0	0	0	0	0	0	0	0	0	1	1	0	0
2010	2	220	A	611	pub	3	95	0	0	0	0	0	0	0	0	0	0	0	0	0	0	0	0
2010	2	220	A	611	pub	4	65	0	0	0	0	0	0	0	0	0	0	0	0	0	0	0	0
2010	2	220	A	611	pub	5	62	0	0	0	0	0	0	0	0	0	0	0	0	0	0	0	0
2010	2	220	A	619	pen	1	76	0	0	0	0	1	0	0	0	0	0	0	0	3	10	0	0
2010	2	220	A	619	pen	2	62	0	0	0	0	0	0	0	0	0	0	0	0	0	0	0	0
2010	2	220	A	619	pen	3	73	0	0	0	0	0	1	0	0	0	0	0	0	0	0	0	0
2010	2	220	A	619	pen	4	47	0	0	0	0	0	0	0	0	0	0	0	0	0	0	0	0
2010	2	220	A	619	pen	5	61	0	0	0	0	0	0	0	0	0	0	0	0	0	0	0	0
2010	2	220	A	619	pub	1	50	0	0	0	0	1	0	0	0	0	0	0	0	0	0	25	46
2010	2	220	A	619	pub	2	66	0	0	0	0	0	0	0	0	0	0	0	0	1	1	0	0
2010	2	220	A	619	pub	3	58	0	0	0	0	1	1	0	0	0	0	0	0	0	0	0	0
2010	2	220	A	619	pub	4	63	0	0	0	0	0	0	0	0	0	0	0	0	0	0	0	0
2010	2	220	A	619	pub	5	55	0	0	0	0	0	0	0	0	0	0	0	0	0	0	0	0
2010	2	220	A	627	pen	1	76	0	0	0	0	0	0	0	0	0	0	0	0	0	0	0	0
2010	2	220	A	627	pen	2	52	0	0	0	0	1	0	0	0	0	0	0	0	1	1	0	0
2010	2	220	A	627	pen	3	88	0	0	0	0	0	0	0	0	0	0	0	0	1	1	0	0
2010	2	220	A	627	pen	4	74	0	0	0	0	0	0	0	0	0	0	0	0	0	0	0	0
2010	2	220	A	627	pen	5	71	0	0	0	0	1	0	0	0	0	0	0	0	0	0	0	0
2010	2	220	A	627	pub	1	66	0	0	0	0	0	0	0	0	0	0	0	0	0	0	0	0
2010	2	220	A	627	pub	2	64	0	0	0	0	0	0	0	0	0	0	0	0	0	0	0	0
2010	2	220	A	627	pub	3	72	0	0	0	0	1	0	0	0	0	0	0	0	0	0	0	0
2010	2	220	A	627	pub	4	57	2	4	2	0	4	3	1	0	0	0	0	0	0	0	0	0
2010	2	220	A	627	pub	5	83	0	0	0	0	0	0	0	0	0	0	0	0	0	0	0	0
2010	2	220	A	635	pen	1	78	0	0	0	0	0	0	0	0	0	0	0	0	0	0	0	0
2010	2	220	A	635	pen	2	73	0	0	0	0	5	8	1	0	0	0	0	0	0	0	0	0
2010	2	220	A	635	pen	3	55	0	0	0	0	2	2	0	0	0	0	0	0	0	0	0	0
2010	2	220	A	635	pen	4	86	0	0	0	0	0	0	0	0	0	0	0	0	0	0	0	0
2010	2	220	A	635	pen	5	59	0	0	0	0	4	2	0	0	0	0	0	0	0	0	0	0
2010	2	220	A	635	pub	1	103	0	0	0	0	0	0	0	0	0	0	0	0	0	0	0	0
2010	2	220	A	635	pub	2	70	0	0	0	0	0	0	0	0	0	0	0	0	0	0	0	0
2010	2	220	A	635	pub	3	88	0	0	0	0	0	0	0	0	0	0	0	0	0	0	0	0
2010	2	220	A	635	pub	4	101	0	0	0	0	0	0	0	0	0	0	0	0	0	0	0	0
2010	2	220	A	635	pub	5	76	7	3	4	0	5	7	3	0	0	0	0	0	0	0	0	0
2010	2	219	A	643	pen	1	128	0	0	0	0	7	1	0	0	0	0	0	0	0	0	0	0
2010	2	219	A	643	pen	2	68	0	0	0	0	1	0	0	0	0	0	0	0	0	0	0	0
2010	2	219	A	643	pen	3	98	0	0	0	0	0	0	0	0	0	0	0	0	1	1	0	0
2010	2	219	A	643	pen	4	79	0	0	0	0	0	0	0	0	0	0	0	0	0	0	0	0
2010	2	219	A	643	pen	5	73	0	0	0	0	0	0	0	0	0	0	0	0	16	21	0	0
2010	2	219	A	643	pub	1	84	0	0	0	0	0	0	0	0	0	0	0	0	0	0	0	0
2010	2	219	A	643	pub	2	97	0	0	0	0	0	0	0	0	0	0	0	0	1	1	15	52
2010	2	219	A	643	pub	3	63	0	0	0	0	0	0	0	0	0	0	0	0	0	0	0	0
2010	2	219	A	643	pub	4	84	0	0	0	0	4	15	11	0	0	0	0	0	0	0	19	40
2010	2	219	A	643	pub	5	78	0	0	0	0	0	0	0	0	0	0	0	0	0	0	8	14
2010	2	219	A	651	pen	1	63	0	0	0	0	0	0	0	0	0	0	0	0	0	0	0	0
2010	2	219	A	651	pen	2	68	0	0	0	0	0	0	1	0	0	0	0	0	1	1	0	0
2010	2	219	A	651	pen	3	64	0	0	0	0	0	0	0	0	0	0	0	0	2	2	0	0
2010	2	219	A	651	pen	4	84	0	0	0	0	0	1	0	0	0	0	0	0	0	0	0	0
2010	2	219	A	651	pen	5	80	0	0	0	0	0	0	0	0	0	0	0	0	0	0	0	0
2010	2	219	A	651	pub	1	86	0	0	0	0	0	0	0	0	0	0	0	0	0	0	0	0
2010	2	219	A	651	pub	2	60	0	0	0	0	1	0	0	0	0	0	0	0	0	0	33	178
2010	2	219	A	651	pub	3	87	0	0	0	0	0	0	0	0	0	0	0	0	0	0	0	0
2010	2	219	A	651	pub	4	116	0	0	0	0	1	0	0	0	0	0	0	0	0	0	2	2
2010	2	219	A	651	pub	5	104	0	0	0	0	0	0	0	0	0	0	0	0	0	0	59	166
2010	2	219	A	659	pub	1	73	0	0	0	0	0	0	0	0	0	0	0	0	1	2	0	0
2010	2	219	A	659	pub	2	94	0	0	0	0	0	2	0	0	0	0	0	0	0	0	0	0
2010	2	219	A	659	pub	3	102	0	0	0	0	1	1	0	0	0	0	0	0	0	0	0	0
2010	2	219	A	659	pub	4	108	0	0	0	0	2	0	0	0	0	0	0	0	0	0	0	0
2010	2	219	A	659	pub	5	83	0	0	0	0	1	7	1	0	0	0	0	0	3	3	0	0
2010	1	173	R	60	pen	1	77	0	0	0	0	0	0	0	0	0	0	0	0	0	0	0	0
2010	1	173	R	60	pen	2	66	0	0	0	0	0	0	0	0	0	0	0	0	0	0	0	0
2010	1	173	R	60	pen	3	75	0	0	0	0	0	0	0	0	0	0	0	0	0	0	0	0
2010	1	173	R	60	pen	4	69	0	0	0	0	0	1	0	0	0	0	1	1	6	10	0	0
2010	1	173	R	60	pen	5	75	0	0	0	0	0	1	0	0	0	0	0	0	4	5	0	0
2010	1	173	R	60	pub	1	69	0	0	0	0	2	0	0	0	0	0	13	149	2	3	10	47
2010	1	173	R	60	pub	2	72	0	0	0	0	0	0	0	0	0	0	0	0	0	0	1	1
2010	1	173	R	60	pub	3	85	0	0	0	0	0	1	0	0	0	0	4	4	0	0	6	11
2010	1	173	R	60	pub	4	82	0	0	0	0	4	1	3	0	0	0	0	0	0	0	0	0
2010	1	173	R	60	pub	5	72	0	0	0	0	0	0	0	0	0	0	0	0	0	0	10	13
2010	1	173	R	61	pen	1	83	0	0	0	0	0	0	0	0	0	0	0	0	0	0	0	0
2010	1	173	R	61	pen	2	80	0	0	0	0	0	0	0	0	0	0	0	0	0	0	0	0
2010	1	173	R	61	pen	3	103	0	0	0	0	0	0	0	0	0	0	0	0	2	2	0	0
2010	1	173	R	61	pen	4	80	0	0	0	0	0	0	0	0	0	0	0	0	2	2	0	0
2010	1	173	R	61	pen	5	86	0	0	0	0	0	0	0	0	0	0	0	0	1	1	0	0
2010	1	173	R	61	pub	1	71	0	0	0	0	0	0	0	0	0	0	2	2	0	0	0	0
2010	1	173	R	61	pub	2	116	0	0	0	0	0	0	0	0	0	0	0	0	1	2	0	0
2010	1	173	R	61	pub	3	116	0	0	0	0	0	0	0	0	0	0	0	0	0	0	0	0
2010	1	173	R	61	pub	4	99	0	0	0	0	0	0	0	0	0	0	0	0	0	0	1	1
2010	1	173	R	61	pub	5	69	0	0	0	0	0	0	0	0	0	0	0	0	0	0	0	0
2010	1	173	R	62	pen	1	101	0	0	0	0	1	0	0	0	0	0	0	0	0	0	0	0
2010	1	173	R	62	pen	2	67	0	0	0	0	4	1	0	0	0	0	0	0	0	0	0	0
2010	1	173	R	62	pen	3	100	0	0	0	0	1	0	0	0	0	0	0	0	1	12	0	0
2010	1	173	R	62	pen	4	75	0	0	0	0	0	0	0	0	0	0	0	0	0	0	1	2
2010	1	173	R	62	pen	5	76	0	0	0	0	0	0	0	0	0	0	0	0	22	28	0	0
2010	1	173	R	62	pub	1	63	1	0	0	0	0	0	0	0	0	0	0	0	0	0	0	0
2010	1	173	R	62	pub	2	61	0	0	0	0	0	0	0	0	0	0	0	0	0	0	0	0
2010	1	173	R	62	pub	3	69	0	0	0	0	0	0	0	0	0	0	0	0	0	0	32	69
2010	1	173	R	62	pub	4	67	0	0	0	0	1	0	0	0	0	0	0	0	0	0	0	0
2010	1	173	R	62	pub	5	67	0	0	0	0	0	0	0	0	0	0	0	0	0	0	0	0
2010	1	173	R	63	pen	1	119	0	0	0	0	0	0	0	0	0	0	0	0	3	3	0	0
2010	1	173	R	63	pen	2	126	0	0	0	0	0	0	0	0	0	0	0	0	0	0	0	0
2010	1	173	R	63	pen	3	97	0	0	0	0	0	0	0	0	0	0	0	0	0	0	0	0
2010	1	173	R	63	pen	4	67	0	0	0	0	0	0	0	0	0	0	0	0	0	0	0	0
2010	1	173	R	63	pen	5	69	0	0	0	0	1	0	0	0	0	0	0	0	0	0	0	0
2010	1	173	R	63	pub	1	114	0	0	0	0	0	0	0	0	0	0	0	0	0	0	0	0
2010	1	173	R	63	pub	2	112	0	0	0	0	0	0	0	0	0	0	0	0	0	0	8	24
2010	1	173	R	63	pub	3	103	0	0	0	0	0	0	0	0	0	0	0	0	0	0	0	0
2010	1	173	R	63	pub	4	83	0	0	0	0	0	0	0	0	0	0	0	0	0	0	0	0
2010	1	173	R	63	pub	5	83	0	0	0	0	0	0	0	0	0	0	0	0	0	0	0	0
2010	1	174	R	64	pen	1	54	0	0	0	0	0	0	0	0	0	0	0	0	2	2	0	0
2010	1	174	R	64	pen	2	59	0	0	0	0	0	0	0	0	0	0	0	0	7	12	0	0
2010	1	174	R	64	pen	3	49	0	0	0	0	0	0	0	0	0	0	0	0	0	0	0	0
2010	1	174	R	64	pen	4	71	0	0	0	0	0	0	0	0	0	0	0	0	7	8	0	0
2010	1	174	R	64	pen	5	67	0	0	0	0	3	1	0	0	0	0	0	0	4	4	0	0
2010	1	174	R	64	pub	1	91	3	0	0	0	0	0	0	0	0	0	0	0	1	1	0	0
2010	1	174	R	64	pub	2	61	0	0	0	0	0	0	0	0	0	0	0	0	4	4	0	0
2010	1	174	R	64	pub	3	56	0	0	0	0	3	2	0	0	0	0	.	10	0	0	0	0
2010	1	174	R	64	pub	4	81	1	0	0	0	0	0	0	0	0	0	0	0	0	0	0	0
2010	1	174	R	64	pub	5	78	3	0	0	0	2	0	0	0	0	0	13	21	0	0	0	0
2010	1	174	R	65	pen	1	95	0	0	0	0	0	0	0	0	0	0	0	0	1	1	0	0
2010	1	174	R	65	pen	2	89	0	0	0	0	1	1	0	0	0	0	0	0	2	2	0	0
2010	1	174	R	65	pen	3	81	0	0	0	0	0	0	0	0	0	0	0	0	28	71	0	0
2010	1	174	R	65	pen	4	74	0	0	0	0	10	2	0	0	0	0	0	0	17	25	0	0
2010	1	174	R	65	pen	5	112	0	0	0	0	8	3	0	0	0	0	0	0	21	34	0	0
2010	1	174	R	65	pub	1	111	7	1	0	0	17	19	5	1	0	0	0	0	29	91	0	0
2010	1	174	R	65	pub	2	106	4	0	0	0	1	1	0	0	0	0	0	0	0	0	1	1
2010	1	174	R	65	pub	3	109	0	0	0	0	0	0	0	0	0	0	0	0	0	0	0	0
2010	1	174	R	65	pub	4	94	1	0	0	0	3	1	0	0	0	0	0	0	0	0	0	0
2010	1	174	R	65	pub	5	75	0	0	0	0	1	0	0	0	0	0	0	0	0	0	0	0
2010	1	174	R	66	pen	1	93	0	0	0	0	8	5	6	0	0	0	0	0	26	38	0	0
2010	1	174	R	66	pen	2	62	0	0	0	0	5	6	2	0	0	0	0	0	1	2	0	0
2010	1	174	R	66	pen	3	99	0	0	0	0	1	0	0	0	0	0	0	0	12	25	0	0
2010	1	174	R	66	pen	4	91	0	0	0	0	0	0	0	0	0	0	0	0	47	132	0	0
2010	1	174	R	66	pen	5	58	0	0	0	0	1	3	0	0	0	0	0	0	0	0	0	0
2010	1	174	R	66	pub	1	78	0	0	0	0	1	0	0	0	0	0	0	0	0	0	0	0
2010	1	174	R	66	pub	2	105	2	1	0	0	0	1	0	0	0	0	0	0	0	0	0	0
2010	1	174	R	66	pub	3	89	3	1	0	0	0	0	0	0	0	0	0	0	0	0	0	0
2010	1	174	R	66	pub	4	64	0	0	0	0	0	0	0	0	0	0	0	0	0	0	0	0
2010	1	174	R	66	pub	5	62	0	0	0	0	3	0	0	0	0	0	0	0	0	0	0	0
2010	1	174	R	67	pen	1	78	0	0	0	0	2	0	0	0	0	0	0	0	58	508	0	0
2010	1	174	R	67	pen	2	62	0	0	0	0	0	0	0	0	0	0	0	0	42	252	0	0
2010	1	174	R	67	pen	3	64	0	0	0	0	0	0	0	0	0	0	0	0	59	1428	0	0
2010	1	174	R	67	pen	4	105	0	0	0	0	0	0	0	0	0	0	0	0	40	116	0	0
2010	1	174	R	67	pen	5	64	0	0	0	0	0	0	0	0	0	0	0	0	0	0	0	0
2010	1	174	R	67	pub	1	96	10	5	2	0	3	0	1	0	0	0	0	0	3	3	0	0
2010	1	174	R	67	pub	2	73	1	0	0	0	1	0	0	0	0	0	0	0	2	2	0	0
2010	1	174	R	67	pub	3	105	0	0	0	0	1	0	0	0	0	0	0	0	2	3	0	0
2010	1	174	R	67	pub	4	84	0	0	0	0	1	0	0	0	0	0	1	1	1	1	0	0
2010	1	174	R	67	pub	5	85	0	0	0	0	0	1	0	0	0	0	0	0	0	0	0	0
2010	1	178	R	68	pen	1	76	0	0	0	0	0	0	0	0	0	0	0	0	0	0	0	0
2010	1	178	R	68	pen	2	59	0	0	0	0	0	0	0	0	0	0	0	0	0	0	0	0
2010	1	178	R	68	pen	3	83	0	0	0	0	0	0	0	0	0	0	0	0	0	0	0	0
2010	1	178	R	68	pen	4	103	0	0	0	0	0	0	0	0	0	0	0	0	0	0	0	0
2010	1	178	R	68	pen	5	86	0	0	0	0	0	0	0	0	0	0	0	0	0	0	0	0
2010	1	178	R	68	pub	1	136	0	0	0	0	0	0	0	0	0	0	0	0	0	0	0	0
2010	1	178	R	68	pub	2	90	0	0	0	0	0	0	0	0	0	0	0	0	0	0	0	0
2010	1	178	R	68	pub	3	80	0	0	0	0	0	0	0	0	0	0	0	0	0	0	0	0
2010	1	178	R	68	pub	4	125	0	0	0	0	0	0	0	0	0	0	0	0	0	0	0	0
2010	1	178	R	68	pub	5	120	0	0	0	0	9	2	1	0	0	0	0	0	0	0	0	0
2010	1	178	R	69	pub	1	145	0	0	0	0	1	0	0	0	0	0	0	0	0	0	0	0
2010	1	178	R	69	pub	2	112	0	0	0	0	0	0	0	0	0	0	0	0	0	0	0	0
2010	1	178	R	69	pub	3	96	0	0	0	0	0	0	0	0	0	0	0	0	0	0	0	0
2010	1	178	R	69	pub	4	86	0	0	0	0	0	0	0	0	0	0	0	0	0	0	0	0
2010	1	178	R	69	pub	5	65	0	0	0	0	0	0	0	0	0	0	0	0	0	0	0	0
2010	2	214	R	60	pen	1	58	0	0	0	0	0	0	0	0	0	0	0	0	0	0	0	0
2010	2	214	R	60	pen	2	79	0	0	0	0	0	0	0	0	0	0	0	0	0	0	0	0
2010	2	214	R	60	pen	3	106	0	0	0	0	0	0	0	0	0	0	0	0	0	0	0	0
2010	2	214	R	60	pen	4	102	0	0	0	0	1	0	0	0	0	0	7	14	27	79	0	0
2010	2	214	R	60	pen	5	86	0	0	0	0	0	0	0	0	0	0	0	0	1	5	0	0
2010	2	214	R	60	pub	1	60	0	0	0	0	0	0	0	0	0	0	0	0	0	0	0	0
2010	2	214	R	60	pub	2	79	0	0	0	0	0	0	0	0	0	0	0	0	0	0	0	0
2010	2	214	R	60	pub	3	65	0	0	0	0	0	0	0	0	0	0	0	0	1	1	38	139
2010	2	214	R	60	pub	4	89	0	0	0	0	0	1	0	0	0	0	13	73	0	0	51	123
2010	2	214	R	60	pub	5	90	0	0	0	0	1	0	1	0	0	0	0	0	0	0	54	189
2010	2	214	R	61	pen	1	79	0	0	0	0	0	0	0	0	0	0	0	0	0	0	0	0
2010	2	214	R	61	pen	2	91	0	0	0	0	0	0	0	0	0	0	0	0	0	0	0	0
2010	2	214	R	61	pen	3	106	0	0	0	0	0	0	0	0	0	0	0	0	0	0	0	0
2010	2	214	R	61	pen	4	115	0	0	0	0	0	0	0	0	0	0	0	0	0	0	0	0
2010	2	214	R	61	pen	5	89	0	0	0	0	0	0	0	0	0	0	0	0	0	0	0	0
2010	2	214	R	61	pub	1	110	0	0	0	0	0	0	0	0	0	0	0	0	0	0	0	0
2010	2	214	R	61	pub	2	121	0	0	0	0	0	0	0	0	0	0	0	0	0	0	0	0
2010	2	214	R	61	pub	3	105	0	0	0	0	0	0	0	0	0	0	0	0	0	0	0	0
2010	2	214	R	61	pub	4	148	0	0	0	0	0	0	0	0	0	0	0	0	0	0	42	91
2010	2	214	R	61	pub	5	85	0	0	0	0	0	0	0	0	0	0	0	0	0	0	0	0
2010	2	214	R	62	pen	1	87	0	0	0	0	0	0	0	0	0	0	0	0	0	0	0	0
2010	2	214	R	62	pen	2	73	0	0	0	0	0	1	0	0	0	0	0	0	0	0	0	0
2010	2	214	R	62	pen	3	91	0	0	0	0	2	6	2	0	0	0	0	0	0	0	0	0
2010	2	214	R	62	pen	4	74	0	0	0	0	0	0	0	0	0	0	0	0	0	0	0	0
2010	2	214	R	62	pen	5	120	0	0	0	0	0	0	0	0	0	0	0	0	0	0	0	0
2010	2	214	R	62	pub	1	103	0	0	0	0	0	1	0	0	0	0	0	0	0	0	0	0
2010	2	214	R	62	pub	2	84	0	0	0	0	1	1	0	0	0	0	0	0	0	0	0	0
2010	2	214	R	62	pub	3	69	0	0	0	0	1	0	0	0	0	0	0	0	0	0	18	38
2010	2	214	R	62	pub	4	72	0	0	0	0	0	0	0	0	0	0	0	0	0	0	0	0
2010	2	214	R	62	pub	5	112	0	0	0	0	1	0	0	0	0	0	0	0	0	0	0	0
2010	2	214	R	63	pen	1	87	0	0	0	0	0	0	0	0	0	0	0	0	0	0	0	0
2010	2	214	R	63	pen	2	114	0	0	0	0	1	0	0	0	0	0	0	0	0	0	0	0
2010	2	214	R	63	pen	3	89	0	0	0	0	0	0	0	0	0	0	0	0	0	0	0	0
2010	2	214	R	63	pen	4	106	0	0	0	0	1	0	3	2	0	0	0	0	0	0	0	0
2010	2	214	R	63	pen	5	174	0	0	0	0	0	0	0	0	0	0	0	0	0	0	0	0
2010	2	214	R	63	pub	1	121	0	0	0	0	0	0	0	0	0	0	0	0	0	0	0	0
2010	2	214	R	63	pub	2	108	0	0	0	0	0	0	0	0	0	0	0	0	0	0	0	0
2010	2	214	R	63	pub	3	165	0	0	0	0	0	0	0	0	0	0	0	0	0	0	0	0
2010	2	214	R	63	pub	4	96	0	0	0	0	0	0	0	0	0	0	0	0	0	0	0	0
2010	2	214	R	63	pub	5	123	0	0	0	0	0	0	0	0	0	0	0	0	0	0	0	0
2010	2	213	R	64	pen	1	104	0	0	0	0	0	0	0	0	0	0	0	0	28	91	0	0
2010	2	213	R	64	pen	2	61	0	0	0	0	0	1	0	0	0	0	0	0	1	1	0	0
2010	2	213	R	64	pen	3	83	0	0	0	0	0	1	0	0	0	0	0	0	0	0	0	0
2010	2	213	R	64	pen	4	50	0	0	0	0	1	0	0	0	0	0	0	0	2	2	0	0
2010	2	213	R	64	pen	5	81	0	0	0	0	0	0	0	0	0	0	0	0	0	0	0	0
2010	2	213	R	64	pub	1	59	0	0	0	0	3	0	0	0	2	6	1	1	0	0	43	196
2010	2	213	R	64	pub	2	59	0	0	0	0	0	0	0	0	0	0	0	0	0	0	0	0
2010	2	213	R	64	pub	3	67	0	0	0	0	9	3	2	0	0	0	0	0	0	0	55	165
2010	2	213	R	64	pub	4	93	0	0	0	0	0	0	0	0	0	0	0	0	0	0	0	0
2010	2	213	R	64	pub	5	83	0	0	0	0	0	0	0	0	0	0	0	0	0	0	26	78
2010	2	213	R	65	pen	1	86	0	0	0	0	1	1	0	0	0	0	0	0	0	0	0	0
2010	2	213	R	65	pen	2	103	0	0	0	0	1	1	0	0	0	0	0	0	1	1	0	0
2010	2	213	R	65	pen	3	78	0	0	0	0	3	1	0	0	0	0	0	0	0	0	0	0
2010	2	213	R	65	pen	4	98	0	0	0	0	0	0	0	0	0	0	0	0	0	0	0	0
2010	2	213	R	65	pen	5	81	0	0	0	0	2	2	0	0	0	0	0	0	12	42	0	0
2010	2	213	R	65	pub	1	122	0	0	0	0	1	0	0	0	0	0	0	0	0	0	0	0
2010	2	213	R	65	pub	2	152	0	0	0	0	0	0	0	0	0	0	0	0	0	0	0	0
2010	2	213	R	65	pub	3	111	0	0	0	0	0	0	0	0	0	0	0	0	0	0	0	0
2010	2	213	R	65	pub	4	100	0	0	0	0	1	0	0	0	0	0	0	0	0	0	0	0
2010	2	213	R	65	pub	5	114	0	0	0	0	0	0	0	0	0	0	0	0	0	0	0	0
2010	2	213	R	66	pen	1	111	0	0	0	0	0	1	0	0	0	0	0	0	18	31	0	0
2010	2	213	R	66	pen	2	89	0	0	0	0	0	0	0	0	0	0	0	0	0	0	0	0
2010	2	213	R	66	pen	3	110	0	0	0	0	7	14	7	2	0	0	0	0	52	288	0	0
2010	2	213	R	66	pen	4	116	0	0	0	0	0	0	0	0	0	0	0	0	47	143	0	0
2010	2	213	R	66	pen	5	115	0	0	0	0	3	4	0	0	0	0	0	0	22	66	0	0
2010	2	213	R	66	pub	1	102	2	1	1	1	1	4	0	0	0	0	0	0	1	1	0	0
2010	2	213	R	66	pub	2	107	2	6	4	2	10	14	8	0	0	0	0	0	0	0	0	0
2010	2	213	R	66	pub	3	115	0	1	0	0	6	8	0	0	0	0	0	0	34	0	0	0
2010	2	213	R	66	pub	4	174	0	0	0	0	1	0	0	0	0	0	3	3	0	0	0	0
2010	2	213	R	66	pub	5	127	0	0	0	0	8	3	1	0	0	0	0	0	0	0	0	0
2010	2	213	R	67	pen	1	115	0	0	0	0	0	0	0	0	0	0	0	0	0	0	0	0
2010	2	213	R	67	pen	2	144	0	0	0	0	1	0	0	0	0	0	0	0	29	50	0	0
2010	2	213	R	67	pen	3	104	0	0	0	0	1	0	0	0	0	0	0	0	85	806	0	0
2010	2	213	R	67	pen	4	99	0	0	0	0	0	0	0	0	0	0	1	4	0	0	0	0
2010	2	213	R	67	pen	5	99	0	0	0	0	1	0	0	0	0	0	0	0	3	4	0	0
2010	2	213	R	67	pub	1	91	0	0	0	0	0	0	0	0	0	0	0	0	0	0	0	0
2010	2	213	R	67	pub	2	96	0	0	0	0	1	1	0	0	0	0	0	0	0	0	0	0
2010	2	213	R	67	pub	3	105	0	0	0	0	0	0	0	0	0	0	0	0	0	0	0	0
2010	2	213	R	67	pub	4	167	0	0	0	0	5	5	2	0	0	0	0	0	1	1	0	0
2010	2	213	R	67	pub	5	81	0	0	0	0	0	0	0	0	0	0	0	0	62	499	0	0
2010	2	210	R	68	pen	1	107	0	0	0	0	0	0	0	0	0	0	0	0	0	0	0	0
2010	2	210	R	68	pen	2	127	0	0	0	0	0	0	0	0	0	0	0	0	0	0	0	0
2010	2	210	R	68	pen	3	58	0	0	0	0	0	0	0	0	0	0	0	0	0	0	0	0
2010	2	210	R	68	pen	4	155	0	0	0	0	0	0	0	0	0	0	0	0	0	0	0	0
2010	2	210	R	68	pen	5	123	0	0	0	0	0	0	0	0	0	0	0	0	0	0	0	0
2010	2	210	R	68	pub	1	136	0	0	0	0	0	0	0	0	0	0	0	0	0	0	0	0
2010	2	210	R	68	pub	2	151	0	0	0	0	0	0	0	0	0	0	0	0	0	0	0	0
2010	2	210	R	68	pub	3	135	0	0	0	0	0	0	0	0	0	0	0	0	0	0	0	0
2010	2	210	R	68	pub	4	93	0	0	0	0	0	0	0	0	0	0	0	0	0	0	0	0
2010	2	210	R	68	pub	5	114	0	0	0	0	0	0	0	0	0	0	0	0	0	0	0	0
2010	2	210	R	69	pub	1	156	0	0	0	0	0	0	0	0	0	0	0	0	0	0	0	0
2010	2	210	R	69	pub	2	116	0	0	0	0	0	0	0	0	0	0	0	0	0	0	0	0
2010	2	210	R	69	pub	3	138	0	0	0	0	6	0	0	0	0	0	0	0	0	0	0	0
2010	2	210	R	69	pub	4	113	0	0	0	0	0	0	0	0	0	0	0	0	0	0	0	0
2010	2	210	R	69	pub	5	204	0	0	0	0	0	0	0	0	0	0	0	0	0	0	0	0
2011	1	183	N	60	pen	1	103	0	0	0	0	0	2	0	0	0	0	0	0	0	0	0	0
2011	1	183	N	60	pen	2	73	0	0	0	0	6	2	0	0	0	0	0	0	21	40	0	0
2011	1	183	N	60	pen	3	100	0	0	0	0	0	3	0	0	0	0	0	0	0	0	0	0
2011	1	183	N	60	pen	4	100	0	0	0	0	2	0	0	0	0	0	0	0	0	0	0	0
2011	1	183	N	60	pen	5	83	0	0	0	0	6	0	0	0	0	0	0	0	23	56	0	0
2011	1	183	N	60	pub	1	76	0	0	0	0	5	2	2	0	0	0	0	0	0	0	0	0
2011	1	183	N	60	pub	2	137	0	0	0	0	17	12	4	0	0	0	0	0	0	0	0	0
2011	1	183	N	60	pub	3	92	0	0	0	0	0	0	0	0	0	0	0	0	0	0	0	0
2011	1	183	N	60	pub	4	108	0	0	0	0	0	0	0	0	0	0	0	0	0	0	0	0
2011	1	183	N	60	pub	5	105	0	0	0	0	0	0	0	0	0	0	0	0	0	0	0	0
2011	1	182	N	61	pen	1	100	0	0	0	0	4	0	0	0	0	0	0	0	0	0	0	0
2011	1	182	N	61	pen	2	119	0	0	0	0	0	2	0	0	0	0	0	0	2	3	0	0
2011	1	182	N	61	pen	3	84	0	0	0	0	0	1	0	0	0	0	0	0	0	0	0	0
2011	1	182	N	61	pen	4	79	0	0	0	0	4	5	1	0	0	0	0	0	25	62	0	0
2011	1	182	N	61	pen	5	85	0	0	0	0	8	6	0	0	0	0	0	0	0	0	0	0
2011	1	182	N	61	pub	1	93	0	0	0	0	2	2	0	0	0	0	0	0	0	0	0	0
2011	1	182	N	61	pub	2	105	0	0	0	0	0	0	0	0	0	0	0	0	0	0	0	0
2011	1	182	N	61	pub	3	114	0	0	0	0	1	0	0	0	0	0	0	0	0	0	0	0
2011	1	182	N	61	pub	4	82	0	0	0	0	0	0	0	0	0	0	0	0	0	0	0	0
2011	1	182	N	61	pub	5	65	1	1	0	0	0	0	0	0	0	0	0	0	0	0	0	0
2011	1	182	N	62	pub	1	80	0	0	0	0	2	0	0	0	0	0	0	0	0	0	0	0
2011	1	182	N	62	pub	2	96	0	0	0	0	0	0	0	0	0	0	0	0	0	0	0	0
2011	1	182	N	62	pub	3	131	0	0	0	0	14	5	0	0	0	0	0	0	0	0	0	0
2011	1	182	N	62	pub	4	115	6	2	2	0	3	1	0	0	0	0	0	0	46	350	0	0
2011	1	182	N	62	pub	5	84	0	0	0	0	7	2	0	0	0	0	0	0	0	0	0	0
2011	1	182	N	63	pen	1	85	0	0	0	0	0	2	0	0	0	0	0	0	0	0	0	0
2011	1	182	N	63	pen	2	116	0	0	0	0	0	0	0	0	0	0	0	0	0	0	0	0
2011	1	182	N	63	pen	3	120	0	0	0	0	0	0	0	0	0	0	0	0	0	0	0	0
2011	1	182	N	63	pen	4	106	0	0	0	0	7	7	0	0	0	0	0	0	0	0	0	0
2011	1	182	N	63	pen	5	81	0	0	0	0	0	2	0	0	0	0	0	0	0	0	0	0
2011	1	182	N	63	pub	1	109	0	0	0	0	11	0	0	0	0	0	0	0	0	0	0	0
2011	1	182	N	63	pub	2	154	0	0	0	0	3	4	0	0	0	0	0	0	0	0	0	0
2011	1	182	N	63	pub	3	87	0	0	0	0	2	2	0	0	0	0	0	0	0	0	0	0
2011	1	182	N	63	pub	4	116	0	0	0	0	5	8	3	0	0	0	0	0	0	0	0	0
2011	1	182	N	63	pub	5	70	0	0	0	0	3	2	1	0	0	0	0	0	0	0	0	0
2011	1	182	N	64	pub	1	83	0	0	0	0	0	0	0	0	0	0	0	0	0	0	0	0
2011	1	182	N	64	pub	2	98	0	0	0	0	7	17	18	21	0	0	0	0	0	0	0	0
2011	1	182	N	64	pub	3	195	0	0	0	0	0	0	0	0	2	2	0	0	0	0	0	0
2011	1	182	N	64	pub	4	140	0	0	0	0	4	2	0	0	0	0	0	0	0	0	0	0
2011	1	182	N	64	pub	5	100	0	0	0	0	0	0	0	0	2	2	0	0	0	0	0	0
2011	1	181	N	65	pub	1	145	0	0	0	0	0	4	0	0	0	0	0	0	0	0	0	0
2011	1	181	N	65	pub	2	139	0	0	0	0	2	1	0	0	0	0	0	0	1	1	0	0
2011	1	181	N	65	pub	3	158	0	0	0	0	4	2	0	0	0	0	0	0	1	1	0	0
2011	1	181	N	65	pub	4	159	0	0	0	0	0	0	0	0	2	2	0	0	0	0	0	0
2011	1	181	N	65	pub	5	116	0	0	0	0	0	0	0	0	0	0	0	0	0	0	0	0
2011	1	181	N	66	pub	1	127	0	0	0	0	0	0	0	0	0	0	0	0	0	0	0	0
2011	1	181	N	66	pub	2	86	0	0	0	0	0	0	0	0	0	0	0	0	0	0	0	0
2011	1	181	N	66	pub	3	88	0	0	0	0	0	0	0	0	0	0	0	0	0	0	0	0
2011	1	181	N	66	pub	4	141	0	0	0	0	0	0	0	0	0	0	0	0	0	0	0	0
2011	1	181	N	66	pub	5	205	0	0	0	0	0	0	0	0	0	0	0	0	0	0	0	0
2011	1	181	N	67	pub	1	128	0	0	0	0	0	0	0	0	0	0	0	0	1	1	0	0
2011	1	181	N	67	pub	2	111	0	0	0	0	0	0	0	0	3	3	0	0	1	1	0	0
2011	1	181	N	67	pub	3	129	0	0	0	0	0	0	0	0	0	0	0	0	0	0	0	0
2011	1	181	N	67	pub	4	99	0	0	0	0	0	0	0	0	0	0	0	0	1	1	0	0
2011	1	181	N	67	pub	5	106	0	0	0	0	0	0	0	0	0	0	0	0	0	0	0	0
2011	1	180	N	68	pub	1	120	0	0	0	0	0	0	0	0	0	0	0	0	0	0	0	0
2011	1	180	N	68	pub	2	176	0	0	0	0	0	0	0	0	0	0	0	0	0	0	0	0
2011	1	180	N	68	pub	3	124	0	0	0	0	0	0	0	0	0	0	0	0	0	0	0	0
2011	1	180	N	68	pub	4	118	0	0	0	0	1	0	0	0	0	0	0	0	0	0	0	0
2011	1	180	N	68	pub	5	119	0	0	0	0	0	0	0	0	2	2	0	0	0	0	0	0
2011	1	180	N	69	pub	1	139	0	0	0	0	0	0	0	0	0	0	0	0	0	0	0	0
2011	1	180	N	69	pub	2	115	0	0	0	0	0	0	0	0	0	0	0	0	0	0	2	2
2011	1	180	N	69	pub	3	113	0	0	0	0	0	0	0	0	0	0	0	0	0	0	0	0
2011	1	180	N	69	pub	4	98	0	0	0	0	0	0	0	0	0	0	0	0	0	0	0	0
2011	1	180	N	69	pub	5	193	0	0	0	0	0	0	0	0	0	0	0	0	0	0	0	0
2011	2	243	N	60	pen	1	72	0	0	0	0	4	5	2	0	0	0	0	0	19	57	0	0
2011	2	243	N	60	pen	2	140	0	0	0	0	5	6	0	0	0	0	0	0	9	15	0	0
2011	2	243	N	60	pen	3	112	0	0	0	0	0	0	0	0	0	0	0	0	0	0	0	0
2011	2	243	N	60	pen	4	83	0	0	0	0	0	0	0	0	0	0	0	0	0	0	0	0
2011	2	243	N	60	pen	5	52	1	2	0	0	0	0	0	0	0	0	0	0	0	0	0	0
2011	2	243	N	60	pub	1	117	0	0	0	0	3	2	0	0	0	0	0	0	0	0	0	0
2011	2	243	N	60	pub	2	116	0	0	0	0	0	0	0	0	0	0	0	0	0	0	0	0
2011	2	243	N	60	pub	3	67	0	0	0	0	0	0	0	0	0	0	0	0	0	0	0	0
2011	2	243	N	60	pub	4	76	0	0	0	0	0	0	0	0	0	0	0	0	0	0	0	0
2011	2	243	N	60	pub	5	54	0	0	0	0	0	0	0	0	0	0	0	0	0	0	0	0
2011	2	242	N	61	pen	1	71	0	0	0	0	0	0	0	0	0	0	0	0	0	0	0	0
2011	2	242	N	61	pen	2	96	0	0	0	0	3	5	3	0	0	0	0	0	25	51	0	0
2011	2	242	N	61	pen	3	70	0	0	0	0	0	0	0	0	0	0	0	0	0	0	0	0
2011	2	242	N	61	pen	4	48	0	0	0	0	0	0	0	0	0	0	0	0	0	0	0	0
2011	2	242	N	61	pen	5	62	0	0	0	0	0	0	0	0	0	0	0	0	0	0	0	0
2011	2	242	N	61	pub	1	94	0	0	0	0	0	0	0	0	0	0	0	0	0	0	0	0
2011	2	242	N	61	pub	2	80	17	21	16	0	0	2	0	0	0	0	0	0	0	0	0	0
2011	2	242	N	61	pub	3	65	0	0	0	0	0	0	0	0	0	0	0	0	0	0	0	0
2011	2	242	N	61	pub	4	82	0	0	0	0	1	0	0	0	0	0	0	0	0	0	0	0
2011	2	242	N	61	pub	5	86	0	0	0	0	0	0	0	0	0	0	0	0	0	0	0	0
2011	2	242	N	62	pub	1	104	0	0	0	0	1	1	0	0	0	0	0	0	0	0	0	0
2011	2	242	N	62	pub	2	115	1	2	0	0	0	0	0	0	0	0	0	0	0	0	0	0
2011	2	242	N	62	pub	3	86	0	0	0	0	7	9	7	0	0	0	0	0	0	0	0	0
2011	2	242	N	62	pub	4	88	0	0	0	0	2	0	0	0	0	0	0	0	9	9	0	0
2011	2	242	N	62	pub	5	118	0	2	0	0	2	3	0	0	0	0	0	0	0	0	0	0
2011	2	242	N	63	pen	1	104	0	0	0	0	0	0	0	0	0	0	0	0	0	0	0	0
2011	2	242	N	63	pen	2	78	0	0	0	0	0	0	0	0	0	0	0	0	0	0	0	0
2011	2	242	N	63	pen	3	106	0	0	0	0	0	0	0	0	0	0	0	0	0	0	0	0
2011	2	242	N	63	pen	4	80	0	0	0	0	0	0	0	0	0	0	0	0	0	0	0	0
2011	2	242	N	63	pen	5	104	0	0	0	0	0	0	0	0	0	0	0	0	0	0	0	0
2011	2	242	N	63	pub	1	133	0	0	0	0	0	0	0	0	0	0	0	0	0	0	0	0
2011	2	242	N	63	pub	2	68	0	0	0	0	6	4	1	0	0	0	0	0	0	0	1	2
2011	2	242	N	63	pub	3	84	0	0	0	0	5	7	2	0	0	0	0	0	0	0	0	0
2011	2	242	N	63	pub	4	102	0	0	0	0	1	1	0	0	0	0	0	0	0	0	0	0
2011	2	242	N	63	pub	5	106	0	0	0	0	0	0	0	0	0	0	1	1	0	0	0	0
2011	2	242	N	64	pub	1	110	0	0	0	0	0	0	0	0	0	0	1	1	0	0	0	0
2011	2	242	N	64	pub	2	140	0	0	0	0	2	0	0	0	0	0	0	0	0	0	0	0
2011	2	242	N	64	pub	3	102	0	0	0	0	2	1	0	0	0	0	0	0	0	0	0	0
2011	2	242	N	64	pub	4	94	1	1	2	4	1	5	2	0	0	0	0	0	0	0	0	0
2011	2	242	N	64	pub	5	110	0	0	0	0	4	6	0	0	0	0	0	0	0	0	0	0
2011	2	241	N	65	pub	1	90	0	0	0	0	15	16	15	6	0	0	0	0	0	0	1	2
2011	2	241	N	65	pub	2	69	0	0	0	0	1	2	0	0	0	0	0	0	0	0	0	0
2011	2	241	N	65	pub	3	149	0	0	0	0	0	0	0	0	0	0	0	0	3	3	0	0
2011	2	241	N	65	pub	4	89	0	0	0	0	0	0	0	0	0	0	0	0	2	10	0	0
2011	2	241	N	65	pub	5	87	0	0	0	0	1	1	0	0	0	0	0	0	0	0	1	1
2011	2	241	N	66	pub	1	72	0	0	0	0	0	0	0	0	0	0	0	0	0	0	0	0
2011	2	241	N	66	pub	2	93	0	0	0	0	0	0	0	0	0	0	0	0	5	16	0	0
2011	2	241	N	66	pub	3	108	0	0	0	0	0	0	0	0	0	0	0	0	0	0	0	0
2011	2	241	N	66	pub	4	108	0	0	0	0	7	10	8	4	0	0	0	0	0	0	0	0
2011	2	241	N	66	pub	5	89	0	0	0	0	0	0	0	0	0	0	0	0	2	5	0	0
2011	2	241	N	67	pub	1	92	0	0	0	0	0	0	0	0	0	0	0	0	0	0	0	0
2011	2	241	N	67	pub	2	121	0	0	0	0	0	0	0	0	0	0	0	0	0	0	0	0
2011	2	241	N	67	pub	3	105	0	0	0	0	0	0	0	0	0	0	0	0	0	0	0	0
2011	2	241	N	67	pub	4	114	0	0	0	0	0	0	0	0	0	0	0	0	0	0	0	0
2011	2	241	N	67	pub	5	128	0	0	0	0	2	2	0	0	0	0	0	0	0	0	0	0
2011	2	240	N	68	pub	1	92	0	0	0	0	15	26	12	2	0	0	0	0	2	3	0	0
2011	2	240	N	68	pub	2	157	0	0	0	0	1	0	0	0	0	0	0	0	0	0	0	0
2011	2	240	N	68	pub	3	86	0	0	0	0	0	0	0	0	0	0	0	0	0	0	0	0
2011	2	240	N	68	pub	4	89	0	0	0	0	0	0	0	0	0	0	0	0	0	0	0	0
2011	2	240	N	68	pub	5	188	0	0	0	0	0	0	0	0	0	0	0	0	0	0	0	0
2011	2	240	N	69	pub	1	137	0	0	0	0	0	0	0	0	0	0	0	0	0	0	0	0
2011	2	240	N	69	pub	2	90	0	0	0	0	0	0	0	0	0	0	0	0	0	0	0	0
2011	2	240	N	69	pub	3	114	0	0	0	0	0	0	0	0	0	0	0	0	0	0	0	0
2011	2	240	N	69	pub	4	125	0	0	0	0	0	0	0	0	2	2	0	0	0	0	0	0
2011	2	240	N	69	pub	5	188	0	0	0	0	0	0	0	0	0	0	0	0	0	0	0	0
2011	1	163	R	60	pen	1	135	0	0	0	0	0	0	0	0	0	0	1	1	9	14	0	0
2011	1	163	R	60	pen	2	108	0	0	0	0	1	0	0	0	0	0	10	14	3	3	0	0
2011	1	163	R	60	pen	3	123	0	0	0	0	0	0	0	0	0	0	0	0	0	0	0	0
2011	1	163	R	60	pen	4	141	0	0	0	0	0	0	0	0	0	0	21	62	1	1	0	0
2011	1	163	R	60	pen	5	72	0	0	0	0	0	0	0	0	0	0	35	189	0	0	0	0
2011	1	163	R	60	pub	1	78	0	0	0	0	1	0	0	0	0	0	1	1	1	1	51	137
2011	1	163	R	60	pub	2	84	0	0	0	0	0	0	0	0	0	0	0	0	1	1	0	0
2011	1	163	R	60	pub	3	65	0	0	0	0	0	0	0	0	0	0	1	1	0	0	1	1
2011	1	163	R	60	pub	4	92	0	0	0	0	1	2	1	0	0	0	0	0	0	0	38	99
2011	1	163	R	60	pub	5	94	0	0	0	0	0	1	0	0	0	0	0	0	0	0	24	43
2011	1	163	R	61	pen	1	79	0	0	0	0	0	0	0	0	0	0	0	0	40	125	0	0
2011	1	163	R	61	pen	2	72	0	0	0	0	0	0	0	0	0	0	0	0	0	0	0	0
2011	1	163	R	61	pen	3	102	0	0	0	0	0	0	0	0	0	0	0	0	2	2	0	0
2011	1	163	R	61	pen	4	138	0	0	0	0	0	0	0	0	0	0	0	0	5	7	0	0
2011	1	163	R	61	pen	5	79	0	0	0	0	0	0	0	0	0	0	0	0	0	0	0	0
2011	1	163	R	61	pub	1	92	0	0	0	0	0	0	0	0	0	0	0	0	0	0	0	0
2011	1	163	R	61	pub	2	92	0	0	0	0	0	0	0	0	0	0	0	0	0	0	0	0
2011	1	163	R	61	pub	3	108	0	0	0	0	0	0	0	0	0	0	0	0	0	0	0	0
2011	1	163	R	61	pub	4	154	0	0	0	0	0	0	0	0	0	0	0	0	0	0	0	0
2011	1	163	R	61	pub	5	70	0	0	0	0	0	0	0	0	0	0	0	0	0	0	0	0
2011	1	163	R	62	pen	1	91	0	0	0	0	0	0	0	0	0	0	0	0	0	0	0	0
2011	1	163	R	62	pen	2	70	0	0	0	0	0	1	0	0	0	0	0	0	4	4	0	0
2011	1	163	R	62	pen	3	122	0	0	0	0	0	0	0	0	0	0	0	0	10	17	0	0
2011	1	163	R	62	pen	4	76	0	0	0	0	0	0	0	0	0	0	0	0	0	0	0	0
2011	1	163	R	62	pen	5	130	0	0	0	0	2	0	0	0	0	0	0	0	0	0	0	0
2011	1	163	R	62	pub	1	75	0	0	0	0	0	0	0	0	0	0	0	0	0	0	0	0
2011	1	163	R	62	pub	2	116	0	1	0	0	1	0	0	0	0	0	0	0	0	0	0	0
2011	1	163	R	62	pub	3	94	0	0	0	0	0	2	4	2	0	0	0	0	0	0	5	5
2011	1	163	R	62	pub	4	106	0	0	0	0	0	0	0	0	0	0	0	0	0	0	6	24
2011	1	163	R	62	pub	5	78	0	0	0	0	0	0	0	0	0	0	0	0	0	0	0	0
2011	1	163	R	63	pen	1	79	0	0	0	0	0	0	0	0	0	0	0	0	0	0	0	0
2011	1	163	R	63	pen	2	107	0	0	0	0	0	1	0	0	0	0	0	0	0	0	0	0
2011	1	163	R	63	pen	3	148	0	0	0	0	0	0	0	0	0	0	0	0	1	1	0	0
2011	1	163	R	63	pen	4	179	0	0	0	0	0	0	0	0	0	0	0	0	7	7	0	0
2011	1	163	R	63	pen	5	78	0	0	0	0	0	0	0	0	0	0	0	0	0	0	0	0
2011	1	163	R	63	pub	1	90	0	0	0	0	0	0	0	0	0	0	0	0	0	0	0	0
2011	1	163	R	63	pub	2	97	0	0	0	0	0	0	0	0	0	0	0	0	0	0	0	0
2011	1	163	R	63	pub	3	110	0	0	0	0	0	0	0	0	0	0	0	0	0	0	1	1
2011	1	163	R	63	pub	4	89	0	0	0	0	0	0	0	0	0	0	0	0	0	0	0	0
2011	1	163	R	63	pub	5	87	0	0	0	0	0	0	0	0	0	0	0	0	0	0	2	5
2011	1	164	R	64	pen	1	126	0	0	0	0	0	0	0	0	0	0	0	0	0	0	0	0
2011	1	164	R	64	pen	2	111	0	0	0	0	0	0	0	0	0	0	0	0	28	56	0	0
2011	1	164	R	64	pen	3	91	0	0	0	0	0	0	0	0	0	0	0	0	28	75	21	56
2011	1	164	R	64	pen	4	66	0	0	0	0	0	0	0	0	0	0	0	0	0	0	0	0
2011	1	164	R	64	pen	5	79	0	0	0	0	0	0	0	0	0	0	0	0	1	1	0	0
2011	1	164	R	64	pub	1	67	0	0	0	0	0	0	0	0	0	0	0	0	0	0	0	0
2011	1	164	R	64	pub	2	95	2	0	0	0	0	0	0	0	0	0	0	0	4	4	0	0
2011	1	164	R	64	pub	3	85	0	0	0	0	0	0	0	0	0	0	0	0	0	0	0	0
2011	1	164	R	64	pub	4	114	1	0	0	0	0	0	0	0	0	0	0	0	0	0	0	0
2011	1	164	R	64	pub	5	85	0	0	0	0	1	0	0	0	0	0	0	0	0	0	0	0
2011	1	164	R	65	pen	1	87	0	0	0	0	0	1	0	0	0	0	0	0	4	5	0	0
2011	1	164	R	65	pen	2	87	0	0	0	0	4	1	0	0	0	0	0	0	11	15	3	6
2011	1	164	R	65	pen	3	86	0	0	0	0	0	0	0	0	0	0	0	0	0	0	0	0
2011	1	164	R	65	pen	4	75	0	0	0	0	0	0	0	0	0	0	0	0	0	0	0	0
2011	1	164	R	65	pen	5	88	0	0	0	0	0	0	0	0	0	0	0	0	0	0	0	0
2011	1	164	R	65	pub	1	95	1	0	0	0	0	0	0	0	0	0	0	0	0	0	0	0
2011	1	164	R	65	pub	2	119	0	0	0	0	0	0	0	0	0	0	0	0	0	0	3	3
2011	1	164	R	65	pub	3	96	0	2	0	0	2	1	0	0	0	0	0	0	37	118	0	0
2011	1	164	R	65	pub	4	104	0	1	0	0	0	0	0	0	0	0	0	0	0	0	33	88
2011	1	164	R	65	pub	5	92	0	0	0	0	4	0	0	0	0	0	0	0	0	0	5	8
2011	1	164	R	66	pen	1	98	0	0	0	0	1	0	0	0	0	0	0	0	0	0	0	0
2011	1	164	R	66	pen	2	81	0	0	0	0	0	2	1	0	0	0	0	0	38	216	0	0
2011	1	164	R	66	pen	3	99	0	0	0	0	0	0	0	0	0	0	0	0	38	148	0	0
2011	1	164	R	66	pen	4	76	0	0	0	0	2	0	1	0	0	0	0	0	13	19	0	0
2011	1	164	R	66	pen	5	71	0	0	0	0	0	0	0	0	0	0	0	0	32	125	0	0
2011	1	164	R	66	pub	1	76	0	0	0	0	4	0	0	0	0	0	0	0	0	0	0	0
2011	1	164	R	66	pub	2	68	0	0	0	0	2	0	0	0	0	0	0	0	0	0	0	0
2011	1	164	R	66	pub	3	82	5	4	2	0	4	1	0	0	0	0	0	0	38	250	0	0
2011	1	164	R	66	pub	4	95	0	0	0	0	4	1	1	0	0	0	0	0	0	0	6	10
2011	1	164	R	66	pub	5	94	0	0	0	0	0	2	3	0	0	0	0	0	0	0	0	0
2011	1	164	R	67	pen	1	114	0	0	0	0	0	0	0	0	0	0	0	0	30	90	0	0
2011	1	164	R	67	pen	2	91	0	0	0	0	0	0	0	0	0	0	0	0	14	22	0	0
2011	1	164	R	67	pen	3	65	0	0	0	0	3	2	0	0	0	0	0	0	30	85	0	0
2011	1	164	R	67	pen	4	63	0	0	0	0	0	0	0	0	0	0	0	0	0	0	0	0
2011	1	164	R	67	pen	5	103	0	0	0	0	0	0	0	0	0	0	0	0	57	368	0	0
2011	1	164	R	67	pub	1	104	0	0	0	0	1	1	0	0	0	0	0	0	0	0	0	0
2011	1	164	R	67	pub	2	91	0	0	0	0	1	0	0	0	0	0	0	0	0	0	0	0
2011	1	164	R	67	pub	3	65	0	0	0	0	1	0	0	0	0	0	0	0	0	0	0	0
2011	1	164	R	67	pub	4	75	0	0	0	0	0	0	0	0	0	0	0	0	0	0	0	0
2011	1	164	R	67	pub	5	96	0	0	0	0	0	0	0	0	0	0	0	0	4	4	0	0
2011	1	167	R	68	pen	1	88	0	0	0	0	0	0	0	0	0	0	0	0	0	0	0	0
2011	1	167	R	68	pen	2	70	0	0	0	0	0	0	0	0	0	0	0	0	0	0	0	0
2011	1	167	R	68	pen	3	128	0	0	0	0	0	0	0	0	0	0	0	0	0	0	0	0
2011	1	167	R	68	pen	4	100	0	0	0	0	0	0	0	0	0	0	0	0	0	0	0	0
2011	1	167	R	68	pen	5	66	0	0	0	0	0	0	0	0	0	0	0	0	0	0	0	0
2011	1	167	R	68	pub	1	143	0	0	0	0	0	0	0	0	0	0	0	0	0	0	0	0
2011	1	167	R	68	pub	2	120	0	0	0	0	0	0	0	0	0	0	0	0	0	0	0	0
2011	1	167	R	68	pub	3	94	0	0	0	0	0	0	0	0	0	0	0	0	1	1	0	0
2011	1	167	R	68	pub	4	168	0	0	0	0	0	0	0	0	0	0	0	0	0	0	0	0
2011	1	167	R	68	pub	5	83	0	0	0	0	0	0	0	0	0	0	0	0	0	0	0	0
2011	1	167	R	69	pub	1	143	0	0	0	0	15	21	16	2	0	0	0	0	0	0	0	0
2011	1	167	R	69	pub	2	96	0	0	0	0	0	0	0	0	0	0	0	0	0	0	0	0
2011	1	167	R	69	pub	3	164	0	0	0	0	0	0	0	0	0	0	0	0	0	0	0	0
2011	1	167	R	69	pub	4	103	0	0	0	0	0	0	0	0	0	0	0	0	0	0	0	0
2011	1	167	R	69	pub	5	150	0	0	0	0	0	0	0	0	0	0	0	0	0	0	0	0
2011	2	232	R	60	pen	1	42	0	0	0	0	0	0	0	0	0	0	0	0	0	0	0	0
2011	2	232	R	60	pen	2	86	0	0	0	0	0	0	0	0	0	0	0	0	11	17	0	0
2011	2	232	R	60	pen	3	50	0	0	0	0	0	0	0	0	0	0	0	0	0	0	0	0
2011	2	232	R	60	pen	4	56	0	0	0	0	0	0	0	0	0	0	0	0	0	0	0	0
2011	2	232	R	60	pen	5	79	0	0	0	0	0	0	0	0	0	0	0	0	0	0	0	0
2011	2	232	R	60	pub	1	86	0	0	0	0	3	0	0	0	0	0	14	53	0	3	4	0
2011	2	232	R	60	pub	2	98	0	0	0	0	0	0	0	0	0	0	0	0	0	0	0	0
2011	2	232	R	60	pub	3	59	0	0	0	0	2	0	0	0	0	0	0	0	0	0	0	0
2011	2	232	R	60	pub	4	68	0	0	0	0	0	0	0	0	0	0	0	0	0	0	0	0
2011	2	232	R	60	pub	5	43	0	0	0	0	0	0	0	0	0	0	0	0	0	0	0	0
2011	2	232	R	61	pen	1	.	0	0	0	0	0	0	0	0	0	0	0	0	0	0	0	0
2011	2	232	R	61	pen	2	.	0	0	0	0	0	0	0	0	0	0	0	0	0	0	0	0
2011	2	232	R	61	pen	3	81	0	0	0	0	0	0	0	0	0	0	0	0	48	165	0	0
2011	2	232	R	61	pen	4	78	0	0	0	0	0	0	0	0	0	0	0	0	0	0	0	0
2011	2	232	R	61	pen	5	74	0	0	0	0	0	0	0	0	0	0	0	0	0	0	0	0
2011	2	232	R	61	pub	1	114	0	0	0	0	0	0	0	0	0	0	0	0	0	0	0	0
2011	2	232	R	61	pub	2	84	0	0	0	0	0	0	0	0	0	0	0	0	0	0	10	22
2011	2	232	R	61	pub	3	134	0	0	0	0	0	0	0	0	0	0	0	0	0	0	33	101
2011	2	232	R	61	pub	4	89	0	0	0	0	0	0	0	0	0	0	0	0	0	0	5	9
2011	2	232	R	61	pub	5	125	0	0	0	0	0	0	0	0	0	0	0	0	0	0	0	0
2011	2	232	R	62	pen	1	73	0	0	0	0	1	0	0	0	0	0	0	0	0	0	0	0
2011	2	232	R	62	pen	2	94	0	0	0	0	7	0	0	0	0	0	0	0	0	0	0	0
2011	2	232	R	62	pen	3	79	0	0	0	0	0	0	0	0	0	0	0	0	0	0	0	0
2011	2	232	R	62	pen	4	96	0	0	0	0	0	0	0	0	0	0	0	0	0	0	0	0
2011	2	232	R	62	pen	5	72	0	0	0	0	0	0	0	0	0	0	0	0	2	2	0	0
2011	2	232	R	62	pub	1	66	0	0	0	0	0	0	0	0	0	0	0	0	0	0	30	72
2011	2	232	R	62	pub	2	98	0	0	0	0	0	0	0	0	0	0	0	0	0	0	64	169
2011	2	232	R	62	pub	3	65	0	0	0	0	0	0	0	0	0	0	0	0	0	0	10	36
2011	2	232	R	62	pub	4	48	0	0	0	0	0	0	0	0	0	0	0	0	0	0	0	0
2011	2	232	R	62	pub	5	45	0	0	0	0	0	0	0	0	0	0	0	0	0	0	0	0
2011	2	232	R	63	pen	1	92	0	0	0	0	0	0	0	0	0	0	0	0	0	0	0	0
2011	2	232	R	63	pen	2	78	0	0	0	0	0	0	0	0	0	0	0	0	0	0	0	0
2011	2	232	R	63	pen	3	125	0	0	0	0	0	0	0	0	0	0	0	0	11	19	0	0
2011	2	232	R	63	pen	4	127	0	0	0	0	0	0	0	0	0	0	0	0	0	0	0	0
2011	2	232	R	63	pen	5	141	0	0	0	0	0	0	0	0	0	0	0	0	0	0	0	0
2011	2	232	R	63	pub	1	88	0	0	0	0	0	0	0	0	0	0	0	0	0	0	0	0
2011	2	232	R	63	pub	2	64	0	0	0	0	0	0	0	0	0	0	0	0	0	0	0	0
2011	2	232	R	63	pub	3	56	0	0	0	0	0	0	0	0	0	0	0	0	0	0	0	0
2011	2	232	R	63	pub	4	88	0	0	0	0	0	0	0	0	0	0	0	0	0	0	0	0
2011	2	232	R	63	pub	5	101	0	0	0	0	0	0	0	0	0	0	0	0	0	0	0	0
2011	2	233	R	64	pen	1	90	0	0	0	0	0	0	0	0	0	0	0	0	0	0	0	0
2011	2	233	R	64	pen	2	91	0	0	0	0	0	0	0	0	0	0	0	0	0	0	0	0
2011	2	233	R	64	pen	3	79	0	0	0	0	0	0	0	0	0	0	0	0	30	77	0	0
2011	2	233	R	64	pen	4	105	0	0	0	0	0	1	0	0	0	0	0	0	0	0	0	0
2011	2	233	R	64	pen	5	71	0	0	0	0	1	0	0	0	0	0	0	0	10	17	0	0
2011	2	233	R	64	pub	1	82	0	0	0	0	0	0	0	0	0	0	0	0	7	12	0	0
2011	2	233	R	64	pub	2	78	0	0	0	0	0	0	0	0	0	0	0	0	0	0	20	37
2011	2	233	R	64	pub	3	70	0	0	0	0	2	0	0	0	0	0	0	0	5	85	28	70
2011	2	233	R	64	pub	4	90	0	0	0	0	3	0	0	0	0	0	0	0	0	0	0	0
2011	2	233	R	64	pub	5	109	0	0	0	0	0	0	0	0	0	0	0	0	0	0	0	0
2011	2	233	R	65	pen	1	104	0	0	0	0	0	0	0	0	0	0	0	0	0	0	0	0
2011	2	233	R	65	pen	2	72	0	0	0	0	0	0	0	0	0	0	0	0	1	1	0	0
2011	2	233	R	65	pen	3	134	0	0	0	0	0	0	0	0	0	0	0	0	0	0	0	0
2011	2	233	R	65	pen	4	106	0	0	0	0	0	0	0	0	0	0	0	0	4	4	0	0
2011	2	233	R	65	pen	5	86	0	0	0	0	0	0	0	0	0	0	0	0	14	24	0	0
2011	2	233	R	65	pub	1	103	0	0	0	0	0	0	0	0	0	0	0	0	0	0	0	0
2011	2	233	R	65	pub	2	105	0	0	0	0	0	0	0	0	0	0	0	0	0	0	0	0
2011	2	233	R	65	pub	3	62	0	0	0	0	0	0	0	0	0	0	0	0	0	0	0	0
2011	2	233	R	65	pub	4	57	1	1	0	0	0	0	0	0	0	0	0	0	0	0	0	0
2011	2	233	R	65	pub	5	80	0	0	0	0	0	0	0	0	0	0	0	0	0	0	0	0
2011	2	233	R	66	pen	1	86	0	0	0	0	25	14	8	0	0	0	0	0	31	90	0	0
2011	2	233	R	66	pen	2	71	0	0	0	0	1	0	1	0	0	0	0	0	8	9	0	0
2011	2	233	R	66	pen	3	86	0	0	0	0	1	2	0	0	0	0	0	0	4	7	0	0
2011	2	233	R	66	pen	4	86	0	0	0	0	0	2	0	0	0	0	0	0	44	244	0	0
2011	2	233	R	66	pen	5	73	0	0	0	0	2	0	0	0	0	0	0	0	3	4	0	0
2011	2	233	R	66	pub	1	81	0	0	0	0	12	6	6	0	0	0	0	0	0	0	0	0
2011	2	233	R	66	pub	2	105	16	11	7	0	1	0	0	0	0	0	19	29	1	1	0	0
2011	2	233	R	66	pub	3	98	0	0	0	0	0	0	0	0	0	0	0	0	0	0	0	0
2011	2	233	R	66	pub	4	79	0	0	0	0	17	2	2	0	0	0	0	0	5	5	0	0
2011	2	233	R	66	pub	5	68	0	0	0	0	0	0	0	0	0	0	0	0	14	76	0	0
2011	2	233	R	67	pen	1	103	0	0	0	0	0	0	0	0	0	0	0	0	0	0	0	0
2011	2	233	R	67	pen	2	100	0	0	0	0	0	1	0	0	0	0	0	0	0	0	0	0
2011	2	233	R	67	pen	3	90	0	0	0	0	6	6	6	0	0	0	0	0	8	18	0	0
2011	2	233	R	67	pen	4	85	0	0	0	0	0	1	0	0	0	0	0	0	2	2	0	0
2011	2	233	R	67	pen	5	117	0	0	0	0	0	0	0	0	0	0	0	0	0	0	0	0
2011	2	233	R	67	pub	1	114	0	0	0	0	0	0	0	0	0	0	0	0	0	0	0	0
2011	2	233	R	67	pub	2	87	0	0	0	0	0	1	0	0	0	0	0	0	0	0	1	1
2011	2	233	R	67	pub	3	87	0	0	0	0	0	0	0	0	0	0	0	0	2	3	0	0
2011	2	233	R	67	pub	4	60	0	0	0	0	2	0	0	0	0	0	0	0	13	30	0	0
2011	2	233	R	67	pub	5	92	1	0	0	0	9	2	3	0	0	0	0	0	0	0	0	0
2011	2	236	R	68	pen	1	66	0	0	0	0	0	0	0	0	0	0	0	0	0	0	0	0
2011	2	236	R	68	pen	2	92	0	0	0	0	0	0	0	0	0	0	0	0	0	0	0	0
2011	2	236	R	68	pen	3	55	0	0	0	0	0	0	0	0	0	0	0	0	0	0	0	0
2011	2	236	R	68	pen	4	65	0	0	0	0	0	0	0	0	0	0	0	0	0	0	0	0
2011	2	236	R	68	pen	5	118	0	0	0	0	11	10	8	0	0	0	0	0	0	0	0	0
2011	2	236	R	68	pub	1	114	0	0	0	0	0	0	0	0	0	0	0	0	0	0	0	0
2011	2	236	R	68	pub	2	132	0	0	0	0	0	0	0	0	0	0	0	0	0	0	0	0
2011	2	236	R	68	pub	3	143	0	0	0	0	1	0	0	0	0	0	0	0	0	0	0	0
2011	2	236	R	68	pub	4	94	0	0	0	0	0	0	0	0	0	0	0	0	67	530	0	0
2011	2	236	R	68	pub	5	65	0	0	0	0	2	0	0	0	0	0	0	0	0	0	0	0
2011	2	236	R	69	pub	1	108	0	0	0	0	6	0	1	0	0	0	2	5	0	0	0	0
2011	2	236	R	69	pub	2	148	0	0	0	0	0	0	0	0	0	0	0	0	0	0	0	0
2011	2	236	R	69	pub	3	152	0	0	0	0	0	0	0	0	0	0	0	0	0	0	0	0
2011	2	236	R	69	pub	4	151	0	0	0	0	0	0	0	0	0	0	0	0	0	0	0	0
2011	2	236	R	69	pub	5	154	0	0	0	0	0	0	0	0	0	0	0	0	0	0	0	0
